# Supplementary material for: PIEZO1-mediated calcium signaling reinforces mechanical properties of hair follicle stem cells to promote quiescence
Source: Sci Adv. 2025 May 28;11(22):eadt2771. doi: 10.1126/sciadv.adt2771 (PMC12118625; doi:10.1126/sciadv.adt2771)
Supplement: Supplementary file 2 — Data S1 to S6 [file sciadv.adt2771_data_s1_to_s6.zip]

Archive with 6 entries (6 files):
- adt2771_data_s1.xlsx
- adt2771_data_s2.xlsx
- adt2771_data_s3.xlsx
- adt2771_data_s4.xlsx
- adt2771_data_s5.xlsx
- adt2771_data_s6.xlsx
