# Supplementary material for: PIEZO1-mediated calcium signaling reinforces mechanical properties of hair follicle stem cells to promote quiescence
Source: Sci Adv. 2025 May 28;11(22):eadt2771. doi: 10.1126/sciadv.adt2771 (PMC12118625; doi:10.1126/sciadv.adt2771)
Supplement: Supplementary file 2 — Data S1 to S6 [file sciadv.adt2771_data_s1_to_s6.zip › adt2771_data_s1.xlsx]

## Sheet: HFSCI_2_3_wk_SharedDownDEGs
p_val_2wk	avg_log2FC_2wk	pct.1_2wk	pct.2_2wk	p_val_adj_2wk	diffexp_2wk	gene	p_val_3wk	avg_log2FC_3wk	pct.1_3wk	pct.2_3wk	p_val_adj_3wk	diffexp_3wk	SharedAcross
1.58736765570439e-104	-1.22572	0.899	0.995	2.929804482133593e-100	Downregulated	Lars2	2.4737619012089826e-57	-1.06029	0.899	0.995	4.56582234106142e-53	Downregulated	Down in Both
1.3006342637205382e-95	-0.606481	1	1	2.4005806605489975e-91	Downregulated	mt-Atp6	1.7036614153693323e-12	-0.253498	1	1	3.144447874347177e-8	Downregulated	Down in Both
1.1547597460195964e-93	-0.757348	1	1	2.131340063228369e-89	Downregulated	mt-Nd2	4.046797190723096e-17	-0.346589	1	1	7.469173574917619e-13	Downregulated	Down in Both
3.473791663575964e-88	-1.09235	1	1	6.411577273462156e-84	Downregulated	Neat1	7.280612351514345e-34	-0.782179	1	1	1.3437826217190025e-29	Downregulated	Down in Both
4.079711461156492e-70	-0.561591	1	1	7.529923443856537e-66	Downregulated	mt-Cytb	4.848079158371587e-17	-0.319246	1	1	8.948099702606438e-13	Downregulated	Down in Both
2.4706964273180832e-61	-0.912788	1	1	4.5601643959009864e-57	Downregulated	Gm42418	2.9665944862333385e-42	-1.04725	1	1	5.475443443240873e-38	Downregulated	Down in Both
2.431184714073318e-56	-0.896134	0.817	0.963	4.487237626765123e-52	Downregulated	Rpl10-ps3	5.239183266013155e-116	-2.8054	0.394	0.963	9.669960554080482e-112	Downregulated	Down in Both
2.7799546201919292e-56	-1.29862	0.53	0.849	5.130962242488244e-52	Downregulated	Gm47283	2.4131485717664826e-13	-0.677866	0.639	0.849	4.4539483189093966e-9	Downregulated	Down in Both
2.2664993636276103e-43	-0.796426	1	1	4.1832778754474805e-39	Downregulated	Actb	1.163487726140234e-31	-0.827324	1	1	2.14744929613703e-27	Downregulated	Down in Both
1.9408523132648485e-42	-4.06585	0.016	0.163	3.582231114592931e-38	Downregulated	Hmgcs2	4.453246915666915e-15	-3.83433	0.017	0.163	8.219357832246425e-11	Downregulated	Down in Both
8.252469251302794e-42	-0.639969	0.948	0.98	1.5231582497129566e-37	Downregulated	Wdr89	9.244350344511854e-127	-3.09666	0.403	0.98	1.7062297430865529e-122	Downregulated	Down in Both
1.673985543164271e-39	-0.921143	0.753	0.916	3.0896751170182947e-35	Downregulated	Abl2	1.5034754194406297e-45	-1.35228	0.629	0.916	2.77496458166157e-41	Downregulated	Down in Both
2.0926942906330513e-39	-0.985755	0.866	0.948	3.8624858522214226e-35	Downregulated	Ndrg1	4.2432435436264726e-43	-1.32936	0.732	0.948	7.83175460847138e-39	Downregulated	Down in Both
1.3388666876461358e-37	-1.30484	0.517	0.778	2.4711462453884727e-33	Downregulated	Lama3	5.695481800053748e-33	-1.64852	0.451	0.778	1.0512150758359203e-28	Downregulated	Down in Both
8.061804884876561e-37	-1.58821	0.332	0.607	1.4879673276016668e-32	Downregulated	Tjp2	3.1461410263177163e-41	-2.52798	0.208	0.607	5.806832492274609e-37	Downregulated	Down in Both
2.189424681719925e-34	-1.57235	0.848	0.938	4.0410211350504655e-30	Downregulated	Thbs1	7.56735207430527e-37	-1.96586	0.799	0.938	1.3967061723545238e-32	Downregulated	Down in Both
5.057723441597438e-34	-0.923352	0.788	0.926	9.33504015615639e-30	Downregulated	Tsc22d2	5.1714586584394e-42	-1.36959	0.709	0.926	9.5449612458816e-38	Downregulated	Down in Both
5.634284937160464e-33	-0.587671	0.961	0.99	1.039919970851707e-28	Downregulated	Eif5	9.260588981542106e-39	-0.86315	0.925	0.99	1.7092269083232264e-34	Downregulated	Down in Both
1.1936554200305776e-32	-0.598157	0.997	0.998	2.203129808750437e-28	Downregulated	Ahnak	7.889061743966416e-47	-0.964992	0.996	0.998	1.4560841260838813e-42	Downregulated	Down in Both
1.3321320689882145e-32	-1.22744	0.541	0.763	2.4587161597315475e-28	Downregulated	Rnf217	2.4469894486987547e-35	-1.71606	0.419	0.763	4.5164084254632915e-31	Downregulated	Down in Both
2.355652412931717e-32	-0.381414	0.999	1	4.34782765854807e-28	Downregulated	Col17a1	5.977302861560634e-14	-0.292398	1	1	1.1032307891582463e-9	Downregulated	Down in Both
7.868934486646408e-32	-1.44405	0.289	0.553	1.4523692382003275e-27	Downregulated	Nedd4l	7.725517961449853e-29	-1.93257	0.216	0.553	1.4258988501447994e-24	Downregulated	Down in Both
4.378753297549282e-31	-0.661327	0.857	0.948	8.08186496128671e-27	Downregulated	Gm11808	9.384641913448378e-86	-2.05369	0.53	0.948	1.7321233579651672e-81	Downregulated	Down in Both
2.8074758420126893e-29	-1.1678	0.399	0.657	5.18175816160282e-25	Downregulated	Pvr	3.298027810411105e-25	-1.42621	0.342	0.657	6.087169929675777e-21	Downregulated	Down in Both
5.656739280340511e-29	-0.557162	0.999	1	1.0440643689724482e-24	Downregulated	Sfn	1.007717190214909e-54	-1.15662	1	1	1.8599436179796575e-50	Downregulated	Down in Both
6.567905458563138e-29	-0.781338	0.739	0.899	1.2122383104869984e-24	Downregulated	Stat3	3.2444573199870048e-24	-0.905071	0.648	0.899	5.988294875500014e-20	Downregulated	Down in Both
2.0722963593325005e-27	-0.399598	0.995	0.99	3.8248373904199965e-23	Downregulated	Rps27rt	2.5364950292571865e-120	-2.31074	0.725	0.99	4.681608875499989e-116	Downregulated	Down in Both
5.2914692611817515e-27	-0.798141	0.655	0.847	9.766464815363159e-23	Downregulated	Zfp131	1.5279441632211108e-26	-1.00232	0.579	0.847	2.820126542057204e-22	Downregulated	Down in Both
6.816421499409722e-26	-0.443657	0.965	0.983	1.2581069161460524e-21	Downregulated	Eif4g2	5.049163835632373e-22	-0.525442	0.933	0.983	9.31924169142667e-18	Downregulated	Down in Both
1.4733794342192734e-25	-1.33446	0.537	0.743	2.719416421738513e-21	Downregulated	Phlda1	2.0511900954206045e-39	-2.12084	0.369	0.743	3.78588155911781e-35	Downregulated	Down in Both
1.5104211755447394e-25	-0.8901	0.501	0.733	2.7877843637029258e-21	Downregulated	Samd4b	5.777326486058308e-20	-0.98035	0.47	0.733	1.0663211495317818e-15	Downregulated	Down in Both
2.5185239459011526e-25	-0.675156	0.981	0.99	4.6484396469497574e-21	Downregulated	Klf6	1.1686659179113485e-23	-0.804436	0.975	0.99	2.157006684688976e-19	Downregulated	Down in Both
1.113103815581441e-24	-0.491712	0.929	0.98	2.0544557124186656e-20	Downregulated	Eif4a1	3.613335857974209e-11	-0.375181	0.941	0.98	6.669133993062997e-7	Downregulated	Down in Both
1.4015604463237968e-24	-1.118	0.544	0.738	2.5868601157798318e-20	Downregulated	Nfkb1	9.49002420184341e-28	-1.58156	0.444	0.738	1.7515737669342382e-23	Downregulated	Down in Both
2.5931203932020505e-24	-0.480781	0.978	0.993	4.786122309733025e-20	Downregulated	Cdkn1a	6.84830673570276e-31	-0.723401	0.966	0.993	1.2639919742086584e-26	Downregulated	Down in Both
4.041905371269606e-24	-1.52495	0.249	0.474	7.460144743752311e-20	Downregulated	Osmr	1.2346943655446465e-22	-1.94819	0.182	0.474	2.278875390485754e-18	Downregulated	Down in Both
5.298443566671453e-24	-1.03699	0.369	0.61	9.779337291005501e-20	Downregulated	Zfp655	9.323373210755678e-27	-1.5411	0.281	0.61	1.7208149935091755e-22	Downregulated	Down in Both
5.36857875730827e-24	-0.912781	0.424	0.664	9.908785812363874e-20	Downregulated	Erc1	4.9987008203113036e-21	-1.1411	0.382	0.664	9.226102104048573e-17	Downregulated	Down in Both
6.619895419999627e-24	-1.06717	0.436	0.664	1.2218340976693311e-19	Downregulated	Pqlc1	3.062822708672025e-23	-1.43126	0.379	0.664	5.653051873395956e-19	Downregulated	Down in Both
8.86865528312711e-24	-1.08643	0.429	0.642	1.6368877056067705e-19	Downregulated	Lamc2	1.2411238579568027e-19	-1.19627	0.384	0.642	2.290742304630871e-15	Downregulated	Down in Both
1.5586093167521582e-23	-1.36433	0.279	0.504	2.8767252159294583e-19	Downregulated	Sbno2	1.2632788933196188e-16	-1.5424	0.258	0.504	2.3316338534000205e-12	Downregulated	Down in Both
1.6260875273157973e-23	-0.768762	0.638	0.827	3.001269749166767e-19	Downregulated	Pum2	1.5849511259652384e-27	-1.11598	0.553	0.827	2.925344293194041e-23	Downregulated	Down in Both
2.4586666635225935e-23	-0.929537	0.494	0.711	4.537961060863651e-19	Downregulated	Cxcl16	9.605828155036491e-25	-1.30685	0.398	0.711	1.7729477025750852e-20	Downregulated	Down in Both
3.1349133344574715e-23	-1.06373	0.524	0.721	5.786109541408155e-19	Downregulated	Dusp6	1.0340802080852353e-31	-1.77739	0.405	0.721	1.9086018400629188e-27	Downregulated	Down in Both
6.33246213202552e-23	-0.737595	0.667	0.82	1.1687825357079502e-18	Downregulated	Arhgef5	3.846091974769417e-23	-0.994822	0.6	0.82	7.098731957831913e-19	Downregulated	Down in Both
6.606454597079868e-23	-1.03256	0.469	0.684	1.2193533249830313e-18	Downregulated	Pmepa1	7.13947165623038e-46	-2.34243	0.245	0.684	1.317732283590441e-41	Downregulated	Down in Both
1.116340845517015e-22	-1.27415	0.286	0.506	2.0604302985707546e-18	Downregulated	Sowahc	9.620199244245694e-19	-1.52104	0.241	0.506	1.775600174510428e-14	Downregulated	Down in Both
1.7903522688425526e-22	-0.930286	0.534	0.726	3.3044531826026996e-18	Downregulated	Bach1	4.39704015895541e-30	-1.50657	0.426	0.726	8.115617021384e-26	Downregulated	Down in Both
1.9298094353974025e-22	-0.290729	1	1	3.5618492749129855e-18	Downregulated	mt-Nd4	1.8325116906575408e-31	-0.442919	1	1	3.382266827446623e-27	Downregulated	Down in Both
2.4110971491567035e-22	-0.931496	0.452	0.674	4.450162008198528e-18	Downregulated	Dusp7	1.0116070251811422e-28	-1.59864	0.34	0.674	1.8671230863768343e-24	Downregulated	Down in Both
1.1079154841929306e-21	-0.968878	0.378	0.6	2.044879609174892e-17	Downregulated	Capn2	3.85410530501157e-14	-0.966063	0.371	0.6	7.113522161459855e-10	Downregulated	Down in Both
1.9309878601944356e-21	-0.743813	0.619	0.8	3.56402429356087e-17	Downregulated	Arl5b	5.755931506089198e-28	-1.17992	0.514	0.8	1.0623722780788833e-23	Downregulated	Down in Both
2.0015937040911614e-21	-1.323	0.198	0.405	3.694341499641057e-17	Downregulated	Zbtb21	6.975637321198761e-15	-1.38205	0.174	0.405	1.2874933803736555e-10	Downregulated	Down in Both
4.101781523552181e-21	-0.905958	0.435	0.654	7.570658158020261e-17	Downregulated	Zyx	1.7442950928574935e-15	-1.03253	0.423	0.654	3.219445452887076e-11	Downregulated	Down in Both
4.422073904836485e-21	-2.08081	0.071	0.22	8.161821806156701e-17	Downregulated	Il4ra	5.4066781436793554e-14	-2.58858	0.052	0.22	9.979105849788986e-10	Downregulated	Down in Both
5.171583318571904e-21	-1.86528	0.091	0.252	9.545191331088163e-17	Downregulated	Clec2d	1.0512086067189446e-11	-2.01367	0.088	0.252	1.9402157254211562e-7	Downregulated	Down in Both
9.681653845828951e-21	-0.759721	0.763	0.884	1.7869428503246495e-16	Downregulated	Uap1	5.936471918343602e-35	-1.36433	0.642	0.884	1.0956946219686786e-30	Downregulated	Down in Both
1.0238309588917907e-20	-0.754877	0.741	0.872	1.8896848008265783e-16	Downregulated	Urah	1.07983549116899e-12	-0.741118	0.759	0.872	1.993052366050605e-8	Downregulated	Down in Both
1.0558478376894654e-20	-1.21636	0.469	0.667	1.9487783540234462e-16	Downregulated	Gja1	2.807141484427523e-22	-1.6324	0.373	0.667	5.181141037807879e-18	Downregulated	Down in Both
1.512279829882993e-20	-0.679974	0.73	0.884	2.7912148820150404e-16	Downregulated	Rock2	8.697492153557896e-31	-1.15782	0.608	0.884	1.605296126782181e-26	Downregulated	Down in Both
1.6677038483363634e-20	-1.01924	0.483	0.684	3.0780809928744257e-16	Downregulated	Jmjd1c	1.3006956158711935e-20	-1.32377	0.409	0.684	2.400693898213462e-16	Downregulated	Down in Both
1.869098906852491e-20	-0.697187	0.702	0.84	3.449795852377642e-16	Downregulated	Rassf1	4.51394948363402e-21	-0.889075	0.597	0.84	8.33139656194331e-17	Downregulated	Down in Both
2.2880430193824056e-20	-0.842657	0.562	0.756	4.223041000874106e-16	Downregulated	Rapgef2	2.2856368996011035e-27	-1.40278	0.468	0.756	4.2186000255937564e-23	Downregulated	Down in Both
6.353501218896476e-20	-0.449839	0.935	0.99	1.1726657199717225e-15	Downregulated	Ube2d3	9.491026623996444e-15	-0.463646	0.939	0.99	1.7517587839910236e-10	Downregulated	Down in Both
6.978296653678654e-20	-0.975019	0.291	0.511	1.2879842133694692e-15	Downregulated	Gm6169	9.082409388525596e-47	-3.00362	0.082	0.511	1.676340300840169e-42	Downregulated	Down in Both
9.64137243575342e-20	-0.449626	0.948	0.978	1.7795081104670088e-15	Downregulated	Ddx3x	1.1134229747615111e-13	-0.443286	0.933	0.978	2.055044784517321e-9	Downregulated	Down in Both
9.939310989835002e-20	-0.928719	0.44	0.63	1.8344986293938464e-15	Downregulated	Ftl1-ps1	6.834185636067013e-53	-2.75585	0.161	0.63	1.2613856428488887e-48	Downregulated	Down in Both
1.2849229092647617e-19	-0.846114	0.512	0.704	2.371582213629971e-15	Downregulated	Mark3	2.832990785652845e-28	-1.33529	0.352	0.704	5.228851093079456e-24	Downregulated	Down in Both
2.906971277208288e-19	-0.735068	0.569	0.76	5.3653968863433376e-15	Downregulated	Wdr26	2.671137798532186e-24	-1.10058	0.463	0.76	4.930119034750856e-20	Downregulated	Down in Both
3.142554564463326e-19	-0.952376	0.429	0.622	5.80021295962996e-15	Downregulated	Sqle	5.4189498755051416e-39	-2.11964	0.218	0.622	1.0001755785219839e-34	Downregulated	Down in Both
3.731740892993975e-19	-0.534727	0.896	0.965	6.887674166198979e-15	Downregulated	Rtn4	1.2091029629406184e-32	-0.948152	0.816	0.965	2.2316413386994992e-28	Downregulated	Down in Both
4.2605141733697493e-19	-0.760611	0.596	0.78	7.863631009788546e-15	Downregulated	Utp14b	1.7829868758125703e-26	-1.11099	0.463	0.78	3.290858876687261e-22	Downregulated	Down in Both
7.229085505304421e-19	-0.479807	0.859	0.958	1.3342723117140368e-14	Downregulated	Pafah1b1	2.590953474967818e-28	-0.808693	0.771	0.958	4.782122828748102e-24	Downregulated	Down in Both
1.1860555014033317e-18	-0.651387	0.61	0.788	2.1891026389401294e-14	Downregulated	March7	6.612660314636237e-20	-0.88414	0.528	0.788	1.2204987142724102e-15	Downregulated	Down in Both
1.252852646138774e-18	-0.646187	0.66	0.82	2.312390128978335e-14	Downregulated	Myh9	1.8627655699950063e-19	-0.843186	0.593	0.82	3.438106412539783e-15	Downregulated	Down in Both
1.358801486587843e-18	-0.773246	0.853	0.941	2.5079399037951817e-14	Downregulated	Krt6a	7.932912664424045e-33	-1.35536	0.78	0.941	1.4641776904727461e-28	Downregulated	Down in Both
1.4089188660103188e-18	-0.722931	0.508	0.704	2.6004415509952455e-14	Downregulated	Myo1e	4.056829695791654e-12	-0.692925	0.495	0.704	7.487690569522655e-8	Downregulated	Down in Both
1.569323021526771e-18	-1.3822	0.209	0.4	2.896499500831961e-14	Downregulated	Adrb2	2.864061587324623e-15	-1.63359	0.172	0.4	5.286198471725057e-11	Downregulated	Down in Both
3.553943789625292e-18	-0.570021	0.788	0.914	6.559514052511402e-14	Downregulated	Syne2	2.415362355662728e-20	-0.806024	0.732	0.914	4.458034299846697e-16	Downregulated	Down in Both
4.5960902773606285e-18	-0.840243	0.498	0.694	8.483003824924512e-14	Downregulated	Slc25a25	1.5151727643595282e-27	-1.43896	0.358	0.694	2.796554371178381e-23	Downregulated	Down in Both
4.793088257415492e-18	-0.901956	0.769	0.874	8.846602996711774e-14	Downregulated	Sgk1	5.4060200134075036e-39	-1.79975	0.589	0.874	9.97789113874623e-35	Downregulated	Down in Both
5.029627236657321e-18	-0.680789	0.604	0.785	9.283182990698417e-14	Downregulated	Epha2	5.0397734448365485e-30	-1.28747	0.449	0.785	9.301909847134818e-26	Downregulated	Down in Both
6.216703469218086e-18	-1.26079	0.184	0.37	1.1474169593135822e-13	Downregulated	Spaca6	2.358049518542767e-11	-1.21837	0.174	0.37	4.352251996374385e-7	Downregulated	Down in Both
7.008613773739803e-18	-0.41009	0.939	0.968	1.2935798442191555e-13	Downregulated	Atf4	4.314035407010922e-25	-0.6553	0.901	0.968	7.962415150720058e-21	Downregulated	Down in Both
1.1960794582308148e-17	-0.710036	0.597	0.77	2.207603856056615e-13	Downregulated	Eif1a	3.2751028853836068e-24	-1.11549	0.468	0.77	6.044857395552523e-20	Downregulated	Down in Both
1.7281253924153996e-17	-0.385842	0.98	0.99	3.189601036781103e-13	Downregulated	Top1	1.7269343450212183e-42	-0.914139	0.935	0.99	3.187402720605663e-38	Downregulated	Down in Both
1.939016957222601e-17	-0.730383	0.662	0.815	3.578843597945755e-13	Downregulated	Myc	1.9856350964334605e-39	-1.57333	0.451	0.815	3.664886697487238e-35	Downregulated	Down in Both
2.9552046643341377e-17	-1.23466	0.611	0.773	5.454421248961518e-13	Downregulated	Cebpd	4.010115887295101e-9	-1.00186	0.614	0.773	7.401470893180567e-5	Downregulated	Down in Both
3.3423286154237995e-17	-1.05984	0.529	0.709	6.168935925487706e-13	Downregulated	Cd44	1.7875715694647592e-31	-1.87633	0.365	0.709	3.299320845761106e-27	Downregulated	Down in Both
4.4597616067313124e-17	-0.802552	0.496	0.664	8.231381997543984e-13	Downregulated	Rnf19a	9.52603129080129e-23	-1.16392	0.375	0.664	1.758219595343194e-18	Downregulated	Down in Both
4.4977402024499174e-17	-1.43152	0.24	0.425	8.301479091661813e-13	Downregulated	Cldn1	2.164346427178975e-11	-1.26683	0.222	0.425	3.994734200644234e-7	Downregulated	Down in Both
5.606362640447074e-17	-0.537149	0.868	0.956	1.0347663525473166e-12	Downregulated	Palld	4.1810581644342873e-19	-0.758779	0.82	0.956	7.716979054096364e-15	Downregulated	Down in Both
7.961242480239518e-17	-0.736821	0.748	0.849	1.4694065245778078e-12	Downregulated	Usp2	5.479973894046435e-21	-1.01678	0.665	0.849	1.0114387816241505e-16	Downregulated	Down in Both
9.719028014817328e-17	-0.724452	0.564	0.743	1.7938410006948343e-12	Downregulated	Gnl3	2.9821978127915563e-13	-0.736928	0.532	0.743	5.504242503069376e-9	Downregulated	Down in Both
1.1597507156018032e-16	-1.83682	0.062	0.185	2.140551895786248e-12	Downregulated	Hmga1b	4.1582834729251715e-14	-2.77523	0.031	0.185	7.67494380597799e-10	Downregulated	Down in Both
1.2369452834232309e-16	-0.59459	0.707	0.852	2.283029909614257e-12	Downregulated	Crebbp	2.2351881377987653e-24	-0.964996	0.614	0.852	4.125486745935181e-20	Downregulated	Down in Both
1.375382671739803e-16	-0.482329	0.942	0.985	2.5385437972301546e-12	Downregulated	Macf1	6.47309964690261e-29	-0.825003	0.895	0.985	1.1947400018288148e-24	Downregulated	Down in Both
1.474179573125624e-16	-0.643173	0.671	0.817	2.720893238117964e-12	Downregulated	Pdlim5	7.794655943834698e-33	-1.3239	0.482	0.817	1.4386596475535702e-28	Downregulated	Down in Both
1.5873122379310138e-16	-0.600619	0.863	0.943	2.9297021975492722e-12	Downregulated	Mat2a	2.9339037384673864e-21	-0.891572	0.834	0.943	5.415106130089255e-17	Downregulated	Down in Both
1.7146279852332195e-16	-0.69727	0.481	0.686	3.164688872344953e-12	Downregulated	Stk40	3.393948688093547e-29	-1.43479	0.329	0.686	6.264211093614259e-25	Downregulated	Down in Both
1.998800742351678e-16	-1.03386	0.307	0.504	3.689186530158492e-12	Downregulated	Noct	8.204934487013108e-28	-1.91619	0.166	0.504	1.5143847582680092e-23	Downregulated	Down in Both
2.314620192292789e-16	-0.777928	0.416	0.627	4.272094488914801e-12	Downregulated	Usp7	4.216729848104242e-8	-0.603125	0.449	0.627	7.782818280645999e-4	Downregulated	Down in Both
2.926674465244257e-16	-0.715866	0.587	0.753	5.401763060501326e-12	Downregulated	Arl13b	1.1500124543136057e-21	-1.11751	0.478	0.753	2.122577986926622e-17	Downregulated	Down in Both
3.4654664507931734e-16	-0.618819	0.787	0.911	6.39621142822896e-12	Downregulated	Itga6	1.566551555487054e-17	-0.803182	0.734	0.911	2.891384205962456e-13	Downregulated	Down in Both
3.7265455315852493e-16	-1.08732	0.242	0.427	6.878085087646895e-12	Downregulated	Sgms2	1.7266360193348636e-15	-1.43287	0.189	0.427	3.186852100886358e-11	Downregulated	Down in Both
3.8383509280224756e-16	-0.44184	0.799	0.906	7.0844443078510835e-12	Downregulated	Hnrnpa0	7.430923894296834e-14	-0.537475	0.753	0.906	1.3715256231703666e-9	Downregulated	Down in Both
4.1882040128333026e-16	-0.559702	0.727	0.864	7.730168146486426e-12	Downregulated	Mapre1	6.352288768699607e-11	-0.561308	0.662	0.864	1.1724419380388865e-6	Downregulated	Down in Both
4.577230688927087e-16	-0.451214	0.915	0.975	8.448194682552724e-12	Downregulated	Iqgap1	5.045996765741748e-18	-0.628539	0.828	0.975	9.313396230529545e-14	Downregulated	Down in Both
4.812774431872624e-16	-0.563854	0.71	0.862	8.882937768907302e-12	Downregulated	Aff4	2.567459222336342e-28	-1.05739	0.593	0.862	4.7387594866661864e-24	Downregulated	Down in Both
7.032484856893722e-16	-0.551206	0.735	0.852	1.2979857300368743e-11	Downregulated	Etf1	1.1625369561692278e-21	-0.865489	0.621	0.852	2.1456944600015436e-17	Downregulated	Down in Both
8.519304450198666e-16	-0.509198	0.79	0.896	1.5724080223731678e-11	Downregulated	Tenm2	8.020999560109534e-26	-0.928823	0.702	0.896	1.4804358888094167e-21	Downregulated	Down in Both
1.064443427336858e-15	-1.98662	0.052	0.163	1.9646432338356388e-11	Downregulated	Ets1	8.009296208341443e-11	-2.54482	0.036	0.163	1.47827580117358e-6	Downregulated	Down in Both
1.086674691968315e-15	-0.735326	0.361	0.57	2.005675478965919e-11	Downregulated	Copa	1.4314272413806172e-9	-0.711937	0.363	0.57	2.641985259416205e-5	Downregulated	Down in Both
1.1226396190275129e-15	-0.607691	0.706	0.832	2.0720559448390806e-11	Downregulated	Slc3a2	1.5950440306982808e-8	-0.5202	0.667	0.832	2.9439727674598166e-4	Downregulated	Down in Both
2.0662117101191395e-15	-1.42948	0.361	0.526	3.813606953366896e-11	Downregulated	Flrt3	5.5809054256199235e-11	-1.36446	0.344	0.526	1.0300677144066693e-6	Downregulated	Down in Both
2.6272920250988133e-15	-0.63587	0.7	0.827	4.8491928907248794e-11	Downregulated	Tgif1	2.8595802028193307e-30	-1.2857	0.547	0.827	5.277927180343639e-26	Downregulated	Down in Both
2.9163917149310284e-15	-0.875095	0.525	0.691	5.382784188248199e-11	Downregulated	Pxdc1	1.503765826281065e-15	-1.16008	0.47	0.691	2.775500585566962e-11	Downregulated	Down in Both
3.3201858883214807e-15	-0.517757	0.852	0.916	6.128067094074957e-11	Downregulated	Tnfrsf12a	5.378567954119333e-36	-1.1731	0.713	0.916	9.927222872918053e-32	Downregulated	Down in Both
3.648064250306893e-15	-1.12482	0.453	0.615	6.733232186791432e-11	Downregulated	Cald1	3.1683939617085743e-16	-1.43188	0.379	0.615	5.8479047351255155e-12	Downregulated	Down in Both
4.208224288507887e-15	-1.65648	0.069	0.19	7.767119569299007e-11	Downregulated	Tpm3-rs7	3.0899255928348487e-18	-3.5897	0.017	0.19	5.70307566669528e-14	Downregulated	Down in Both
4.2953125999335025e-15	-0.485769	0.777	0.886	7.927858465697266e-11	Downregulated	Ppp1cb	1.0060699924415878e-11	-0.510211	0.742	0.886	1.8569033850494387e-7	Downregulated	Down in Both
5.284155357419819e-15	-0.508255	0.835	0.923	9.752965543189761e-11	Downregulated	Tuba1c	2.1099012708465486e-19	-0.753432	0.759	0.923	3.894244775601475e-15	Downregulated	Down in Both
5.820399218821685e-15	-1.32112	0.173	0.333	1.0742710838179185e-10	Downregulated	Osbpl3	1.6755065037864842e-10	-1.37809	0.157	0.333	3.092482354038714e-6	Downregulated	Down in Both
6.4274942931440926e-15	-0.694642	0.612	0.78	1.1863226216856052e-10	Downregulated	Nfkbiz	7.940136977112554e-12	-0.787083	0.597	0.78	1.465511081865664e-7	Downregulated	Down in Both
6.942389543858971e-15	-0.520055	0.717	0.859	1.2813568381100502e-10	Downregulated	Elf1	4.505759933936563e-31	-1.10221	0.57	0.859	8.316281110066714e-27	Downregulated	Down in Both
7.335953351625629e-15	-0.383814	1	1	1.3539969101095423e-10	Downregulated	Dst	1.2499058977512228e-33	-0.746762	0.994	1	2.3069513154794318e-29	Downregulated	Down in Both
7.868688122671973e-15	-0.456857	0.826	0.928	1.452323766801566e-10	Downregulated	Midn	4.0985112635905097e-22	-0.781864	0.746	0.928	7.564622239209003e-18	Downregulated	Down in Both
1.3227120378947783e-14	-0.627524	0.669	0.82	2.441329608342392e-10	Downregulated	Skil	1.6332229685197158e-14	-0.79671	0.595	0.82	3.0144396329968396e-10	Downregulated	Down in Both
1.4174996092278979e-14	-0.567432	0.61	0.775	2.616279028751931e-10	Downregulated	Dennd2c	2.5350324575190245e-30	-1.28465	0.449	0.775	4.6789094068428634e-26	Downregulated	Down in Both
1.6392987053842075e-14	-0.698438	0.452	0.64	3.025653620527632e-10	Downregulated	Igf1r	1.39970496846149e-7	-0.540352	0.455	0.64	0.00258344	Downregulated	Down in Both
1.721898031757616e-14	-1.10949	0.269	0.444	3.178107197215032e-10	Downregulated	Akap13	7.829239069977916e-12	-1.30467	0.237	0.444	1.445042655145824e-7	Downregulated	Down in Both
1.9648212933274134e-14	-0.523939	0.803	0.911	3.626470661094407e-10	Downregulated	Luzp1	1.920293671793469e-26	-0.939293	0.7	0.911	3.544286030029206e-22	Downregulated	Down in Both
2.2113258305534232e-14	-0.855342	0.318	0.504	4.081444085452453e-10	Downregulated	Elk4	1.1033707290600239e-10	-0.896581	0.3	0.504	2.036491354626086e-6	Downregulated	Down in Both
2.2829197193535608e-14	-0.788737	0.573	0.716	4.2135849260108673e-10	Downregulated	Trib1	3.687094365493459e-30	-1.72127	0.396	0.716	6.805270070391277e-26	Downregulated	Down in Both
2.5607509047889494e-14	-0.709291	0.468	0.649	4.726377944968964e-10	Downregulated	Trip11	4.922702268347984e-13	-0.864858	0.428	0.649	9.085831576689874e-9	Downregulated	Down in Both
2.8752128633929973e-14	-0.529393	0.907	0.956	5.306780381964455e-10	Downregulated	Serpinb5	7.497766599652515e-29	-0.999233	0.83	0.956	1.3838627812978648e-24	Downregulated	Down in Both
2.9482633041204966e-14	-0.652397	0.501	0.677	5.441609580415201e-10	Downregulated	Naa15	2.2837219333092647e-16	-0.914139	0.432	0.677	4.21506557230891e-12	Downregulated	Down in Both
3.0796571375677624e-14	-0.619268	0.535	0.706	5.684123178808819e-10	Downregulated	Kpna4	3.7278527224623665e-19	-1.01367	0.43	0.706	6.88049776984879e-15	Downregulated	Down in Both
3.221975645027047e-14	-0.851036	0.318	0.496	5.946800448026421e-10	Downregulated	Arfgef1	3.018500318016208e-7	-0.679674	0.335	0.496	0.00557125	Downregulated	Down in Both
3.335477002270002e-14	-0.611816	0.564	0.733	6.156289903089742e-10	Downregulated	Smad1	3.5939928553877926e-22	-1.05938	0.438	0.733	6.633432613189249e-18	Downregulated	Down in Both
3.483422322388896e-14	-0.899497	0.319	0.501	6.429352580433186e-10	Downregulated	Nabp1	3.9357710269609415e-9	-1.00014	0.333	0.501	7.264252584461809e-5	Downregulated	Down in Both
4.231611103601068e-14	-0.958063	0.278	0.452	7.810284613916492e-10	Downregulated	Micall1	1.6267082006738049e-9	-0.981348	0.273	0.452	3.0024153259836418e-5	Downregulated	Down in Both
4.347551100179961e-14	-0.544455	0.673	0.835	8.024275065602154e-10	Downregulated	Wnk1	1.852452043423518e-14	-0.738177	0.608	0.835	3.4190707365467873e-10	Downregulated	Down in Both
4.6081356163589165e-14	-0.48047	0.776	0.896	8.505235907113652e-10	Downregulated	Ppp2ca	4.334485592774536e-9	-0.463855	0.753	0.896	8.000160058583961e-5	Downregulated	Down in Both
4.7687244495311665e-14	-0.636831	0.52	0.691	8.801634716499674e-10	Downregulated	Ppp4r2	1.4623879672382346e-11	-0.776162	0.505	0.691	2.6991294711316096e-7	Downregulated	Down in Both
5.476629083515294e-14	-0.619671	0.543	0.728	1.0108214299444178e-9	Downregulated	Ranbp2	5.838699472780089e-12	-0.742505	0.505	0.728	1.077648761691021e-7	Downregulated	Down in Both
6.697092789827694e-14	-0.498327	0.64	0.79	1.2360824162184975e-9	Downregulated	Sdcbp	2.546120940451643e-19	-0.85912	0.568	0.79	4.6993754197915974e-15	Downregulated	Down in Both
7.370612942837769e-14	-0.429449	0.858	0.953	1.360394030859567e-9	Downregulated	Srrm2	8.627097442986817e-11	-0.455093	0.845	0.953	1.592303375052077e-6	Downregulated	Down in Both
7.780845529554866e-14	-0.837265	0.58	0.711	1.4361106593899416e-9	Downregulated	Jag1	4.167910803595964e-19	-1.22196	0.478	0.711	7.69271297019707e-15	Downregulated	Down in Both
7.8917328146924e-14	-0.904313	0.422	0.568	1.4565771256077762e-9	Downregulated	Eva1a	3.505951773575559e-31	-2.1123	0.231	0.568	6.470935188488408e-27	Downregulated	Down in Both
1.0638392714101553e-13	-0.580354	0.691	0.832	1.9635281432417234e-9	Downregulated	Suco	5.216268674465366e-39	-1.49525	0.495	0.832	9.627667092460726e-35	Downregulated	Down in Both
1.0868165338886639e-13	-0.388907	0.923	0.97	2.005937276598307e-9	Downregulated	Golim4	2.9566850469873225e-24	-0.71588	0.847	0.97	5.457153591224501e-20	Downregulated	Down in Both
1.16952767257802e-13	-0.748347	0.414	0.583	2.1585972252772514e-9	Downregulated	Stx3	4.400144248061534e-14	-1.04601	0.371	0.583	8.121346238647172e-10	Downregulated	Down in Both
1.560335510084561e-13	-0.542593	0.673	0.82	2.8799112509630742e-09	Downregulated	Nktr	5.182263303317964e-9	-0.521026	0.642	0.82	9.564903378933966e-5	Downregulated	Down in Both
1.652384709049852e-13	-0.672347	0.456	0.632	3.0498064574933117e-9	Downregulated	Ppp1r12a	1.535166502538352e-10	-0.766582	0.438	0.632	2.8334568137350366e-6	Downregulated	Down in Both
2.339472851020532e-13	-1.22821	0.111	0.247	4.317965041128596e-9	Downregulated	Alkbh1	8.368248680197349e-10	-1.45449	0.094	0.247	1.5445276589040247e-5	Downregulated	Down in Both
2.3428619181040053e-13	-0.505353	0.699	0.844	4.3242202422445625e-9	Downregulated	Itgb4	3.975117618549087e-11	-0.584301	0.719	0.844	7.33687458855605e-7	Downregulated	Down in Both
2.39692817802839e-13	-0.840561	0.336	0.504	4.424010338186999e-9	Downregulated	Fnip1	1.6845278231944487e-12	-1.0747	0.296	0.504	3.109133003269994e-8	Downregulated	Down in Both
2.45002482242371e-13	-0.457009	0.999	1	4.522010814747442e-9	Downregulated	Actg1	1.7978929615847333e-18	-0.663492	0.998	1	3.318371039196942e-14	Downregulated	Down in Both
2.8106827896827105e-13	-0.744017	0.684	0.77	5.187677224917379e-9	Downregulated	Nedd9	1.0882947227737079e-24	-1.40113	0.556	0.77	2.0086655698234325e-20	Downregulated	Down in Both
3.1032317707414897e-13	-0.759071	0.388	0.556	5.727634879257568e-9	Downregulated	Cebpg	7.326124583660758e-11	-0.875625	0.354	0.556	1.352182814406266e-6	Downregulated	Down in Both
3.205297808801347e-13	-0.700685	0.393	0.578	5.916018165704647e-9	Downregulated	Hipk3	8.815553799671766e-15	-0.966369	0.323	0.578	1.6270867648054177e-10	Downregulated	Down in Both
3.3864710365314424e-13	-0.636898	0.649	0.78	6.250409592126083e-9	Downregulated	Runx1	5.4804809608829486e-11	-0.766582	0.631	0.78	1.0115323709501659e-6	Downregulated	Down in Both
3.6360441172940493e-13	-0.665722	0.424	0.605	6.711046627289627e-9	Downregulated	Cnot4	2.319365399698413e-15	-1.02938	0.363	0.605	4.280852718223361e-11	Downregulated	Down in Both
4.0496394753948254e-13	-0.539056	0.79	0.891	7.474419579736228e-9	Downregulated	Fosl1	1.9756654666482934e-32	-1.27192	0.644	0.891	3.646485751792755e-28	Downregulated	Down in Both
4.3744574672211794e-13	-0.82257	0.272	0.449	8.073936147250131e-9	Downregulated	Piezo1	8.295400325768303e-27	-2.04603	0.13	0.449	1.5310820381270556e-22	Downregulated	Down in Both
4.872005039359239e-13	-0.54635	0.9	0.96	8.992259701145348e-9	Downregulated	Clic4	6.439832175637062e-23	-0.90678	0.851	0.96	1.1885998246573324e-18	Downregulated	Down in Both
5.490880320716084e-13	-0.796386	0.36	0.533	1.0134517807945675e-8	Downregulated	Prdm2	7.297598700431678e-18	-1.27209	0.27	0.533	1.3469177921386748e-13	Downregulated	Down in Both
5.505376463938595e-13	-0.900894	0.362	0.526	1.0161273339491465e-8	Downregulated	Ints6	7.023524725765936e-12	-1.09022	0.325	0.526	1.296331958634619e-7	Downregulated	Down in Both
5.61215111530593e-13	-0.875163	0.366	0.523	1.0358347313520155e-8	Downregulated	Gm8797	1.2396007293329696e-30	-2.09749	0.178	0.523	2.287931066129862e-26	Downregulated	Down in Both
5.644115033828785e-13	-0.641492	0.572	0.741	1.0417343117937789e-8	Downregulated	Rbbp6	4.992092447045208e-8	-0.592292	0.579	0.741	9.213905029511341e-4	Downregulated	Down in Both
6.883677320964621e-13	-0.594208	0.566	0.714	1.2705203231304401e-8	Downregulated	Setbp1	9.146877692961503e-21	-1.01543	0.44	0.714	1.6882392157899046e-16	Downregulated	Down in Both
7.07399285389202e-13	-0.630793	0.472	0.649	1.3056468610428501e-8	Downregulated	Rbms1	1.7617912109347517e-10	-0.735057	0.438	0.649	3.2517380380222713e-6	Downregulated	Down in Both
7.946415831431742e-13	-0.576042	0.83	0.874	1.4666699700073566e-8	Downregulated	Afdn	9.12970602757902e-9	-0.524109	0.818	0.874	1.68506984151026e-4	Downregulated	Down in Both
9.159218538759842e-13	-1.0597	0.743	0.807	1.690516965698904e-8	Downregulated	Fst	8.468092253169322e-27	-2.16393	0.604	0.807	1.5629557871674617e-22	Downregulated	Down in Both
9.266240125269129e-13	-0.646085	0.426	0.605	1.710269939920923e-8	Downregulated	Fbxo11	9.73250360978977e-15	-0.960755	0.358	0.605	1.796328191258898e-10	Downregulated	Down in Both
1.1859839461837084e-12	-0.546642	0.466	0.649	2.1889705694712704e-8	Downregulated	Eea1	1.5074428943166532e-10	-0.648145	0.438	0.649	2.782287350040247e-6	Downregulated	Down in Both
1.4395132697037864e-12	-0.625594	0.512	0.662	2.6569096418922784e-8	Downregulated	Hectd1	4.356759396334473e-7	-0.519239	0.522	0.662	0.00804127	Downregulated	Down in Both
1.5736257421304034e-12	-0.598497	0.726	0.842	2.9044410322500856e-8	Downregulated	Hdlbp	1.1711756768107426e-10	-0.695331	0.702	0.842	2.1616389466895875e-6	Downregulated	Down in Both
1.7495320109904072e-12	-0.568901	0.489	0.657	3.229111232684995e-8	Downregulated	Chd1	5.79366547849033e-16	-0.940277	0.409	0.657	1.0693368373649603e-11	Downregulated	Down in Both
2.1848075858628065e-12	-0.4314	0.738	0.877	4.032499361226982e-8	Downregulated	Eif3a	4.509546857498154e-12	-0.556108	0.681	0.877	8.323270634884343e-8	Downregulated	Down in Both
2.3522656381069518e-12	-1.02541	0.189	0.338	4.341576688254001e-8	Downregulated	Eps8l1	2.568959068264623e-9	-1.04342	0.168	0.338	4.7415277522960144e-5	Downregulated	Down in Both
2.5721161427067683e-12	-0.460812	0.712	0.842	4.747354764593882e-8	Downregulated	Bzw1	2.285431065070452e-15	-0.690572	0.616	0.842	4.2182201168005333e-11	Downregulated	Down in Both
2.5742243517596438e-12	-0.863444	0.312	0.479	4.7512458860427744e-8	Downregulated	Rela	1.2366156364615841e-14	-1.3203	0.243	0.479	2.2824214802171458e-10	Downregulated	Down in Both
2.594012403937935e-12	-0.486558	0.666	0.785	4.7877686939482464e-8	Downregulated	Dlgap4	4.506105868799847e-24	-1.00857	0.528	0.785	8.316919602043878e-20	Downregulated	Down in Both
2.6157863355665812e-12	-0.673102	0.445	0.62	4.827956839555239e-8	Downregulated	Eif4e	5.278967994427861e-16	-1.07235	0.363	0.62	9.743391227315502e-12	Downregulated	Down in Both
3.0042652908543335e-12	-0.75787	0.337	0.506	5.5449724473298435e-8	Downregulated	Map2k3	1.3933059635520043e-11	-0.920566	0.283	0.506	2.5716248169279344e-7	Downregulated	Down in Both
3.074812874094511e-12	-0.512102	0.558	0.731	5.675182121716239e-8	Downregulated	Arih1	7.411558990177369e-14	-0.771105	0.482	0.731	1.367951442817037e-9	Downregulated	Down in Both
3.2057926908496987e-12	-0.649274	0.561	0.723	5.916931569501289e-8	Downregulated	Lypd3	8.240272609333415e-18	-1.2129	0.474	0.723	1.5209071155046685e-13	Downregulated	Down in Both
3.26205391025183e-12	-0.906789	0.251	0.407	6.020772902151803e-8	Downregulated	Ubap2	8.967759969705312e-9	-0.973033	0.237	0.407	1.6551794576085094e-4	Downregulated	Down in Both
3.3661413967229007e-12	-0.48419	0.694	0.827	6.212887175931458e-8	Downregulated	Mir22hg	8.75702011230936e-28	-1.09168	0.545	0.827	1.6162832021289385e-23	Downregulated	Down in Both
3.3818545246278046e-12	-1.12801	0.254	0.405	6.241888896105539e-8	Downregulated	Itgb6	2.650043155526435e-15	-1.79698	0.184	0.405	4.8911846521551414e-11	Downregulated	Down in Both
3.40056042163636e-12	-1.09257	0.221	0.37	6.27641437021423e-8	Downregulated	Kctd9	1.0764448526511154e-14	-1.68758	0.155	0.37	1.9867942645381638e-10	Downregulated	Down in Both
4.1416266455860755e-12	-0.943832	0.301	0.449	7.64420029975822e-8	Downregulated	Wdr1	9.474798568090473e-8	-0.825979	0.296	0.449	0.00174876	Downregulated	Down in Both
4.2775965905284895e-12	-1.04992	0.196	0.343	7.895160027138434e-8	Downregulated	Adgrg1	3.166710515718706e-11	-1.44197	0.161	0.343	5.844797598862016e-7	Downregulated	Down in Both
4.7061222931053065e-12	-0.639354	0.555	0.699	8.686089916384464e-8	Downregulated	Ece1	2.8668270437145504e-8	-0.593389	0.539	0.699	5.291302674583946e-4	Downregulated	Down in Both
4.85443249149945e-12	-1.40731	0.074	0.183	8.959826049560535e-8	Downregulated	Prkab2	1.4870993656322442e-10	-2.07479	0.048	0.183	2.744739299147433e-6	Downregulated	Down in Both
5.042708012087846e-12	-0.522006	0.643	0.785	9.307326177910537e-8	Downregulated	Itprid2	5.400254461108917e-19	-0.9284	0.549	0.785	9.967249658868728e-15	Downregulated	Down in Both
5.848514496877461e-12	-0.870806	0.319	0.474	1.079460320688673e-7	Downregulated	Atf6	7.142107612471832e-15	-1.33442	0.243	0.474	1.318218802033926e-10	Downregulated	Down in Both
8.908409456804578e-12	-1.15048	0.228	0.375	1.644225133442421e-7	Downregulated	Cdcp1	1.7759499065719206e-8	-1.0643	0.21	0.375	3.2778707425597936e-4	Downregulated	Down in Both
1.0445477111636602e-11	-0.970765	0.17	0.316	1.9279217104947676e-7	Downregulated	Igsf3	5.658551599247894e-13	-1.55381	0.122	0.316	1.0443988686731836e-8	Downregulated	Down in Both
1.0704626047501511e-11	-0.494745	0.679	0.825	1.975752829587354e-7	Downregulated	Irs2	4.660306144343253e-25	-1.10211	0.553	0.825	8.601527050614342e-21	Downregulated	Down in Both
1.1101326265634333e-11	-0.482024	0.632	0.783	2.048971788848129e-7	Downregulated	Rock1	7.3479877165989226e-9	-0.531523	0.612	0.783	1.3562180928526632e-4	Downregulated	Down in Both
1.2311982111271033e-11	-1.8189	0.04	0.123	2.2724225382772947e-7	Downregulated	Syt11	6.046805095474513e-11	-2.97303	0.015	0.123	1.116058816471731e-6	Downregulated	Down in Both
1.2470575658651703e-11	-0.422122	0.892	0.941	2.301694149317345e-7	Downregulated	Arl4a	6.703563283181979e-16	-0.642583	0.857	0.941	1.237276675176898e-11	Downregulated	Down in Both
1.2836562366858313e-11	-0.628386	0.371	0.543	2.3692443160510389e-7	Downregulated	Atp13a3	3.3459570668728173e-14	-1.03716	0.304	0.543	6.175632958327159e-10	Downregulated	Down in Both
1.2996191545696592e-11	-0.438272	0.682	0.837	2.39870707358922e-7	Downregulated	Ndel1	1.5664930487768608e-9	-0.514927	0.65	0.837	2.891276220127452e-5	Downregulated	Down in Both
1.310196540321146e-11	-1.59689	0.12	0.242	2.418229754470739e-7	Downregulated	Vmp1	7.100345190808314e-7	-1.58617	0.122	0.242	0.013105107118674906	Downregulated	Down in Both
1.4087446031210696e-11	-0.324857	0.953	0.978	2.600119913980558e-7	Downregulated	Nfat5	9.688620406504348e-20	-0.591592	0.891	0.978	1.7882286684285075e-15	Downregulated	Down in Both
1.487241847105319e-11	-0.635295	0.689	0.807	2.7450022772022873e-7	Downregulated	Pim1	2.256482403839582e-33	-1.56047	0.484	0.807	4.1647895727667167e-29	Downregulated	Down in Both
1.5910947889424633e-11	-0.304202	0.998	1	2.9366836519511045e-7	Downregulated	Hsp90aa1	1.304171853051976e-17	-0.458503	0.994	1	2.407109989178032e-13	Downregulated	Down in Both
1.5925106911869282e-11	-0.766121	0.526	0.672	2.9392969827237133e-7	Downregulated	Irf6	7.4120259129894e-12	-0.941419	0.461	0.672	1.3680376227604536e-7	Downregulated	Down in Both
1.658282333375973e-11	-0.487155	0.575	0.748	3.060691702712033e-7	Downregulated	Tut7	3.144684125605833e-14	-0.750977	0.493	0.748	5.804143490630687e-10	Downregulated	Down in Both
1.8316645495197583e-11	-0.757703	0.337	0.499	3.380703259048618e-7	Downregulated	Gng12	2.382065440505783e-10	-0.916026	0.304	0.499	4.396578183541523e-6	Downregulated	Down in Both
2.1123194742599898e-11	-1.28015	0.091	0.205	3.898708053641663e-7	Downregulated	Aloxe3	1.2824621376897922e-9	-1.63717	0.067	0.205	2.3670403675340495e-5	Downregulated	Down in Both
2.2390594872667417e-11	-0.668335	0.571	0.704	4.132632095648225e-7	Downregulated	Med13	4.883276918450198e-25	-1.39311	0.413	0.704	9.013064208383531e-21	Downregulated	Down in Both
2.3855806198672457e-11	-0.501904	0.573	0.726	4.4030661500889756e-7	Downregulated	Wac	1.1563667465380242e-12	-0.66264	0.499	0.726	2.134306104085231e-8	Downregulated	Down in Both
2.4959980149119085e-11	-0.938279	0.212	0.353	4.6068635361229093e-7	Downregulated	Adipor2	7.126844603859723e-13	-1.44465	0.155	0.353	1.3154017085343892e-8	Downregulated	Down in Both
2.502037149592906e-11	-0.799966	0.316	0.477	4.6180099670036266e-7	Downregulated	Bcl6	3.998558525309313e-15	-1.22691	0.235	0.477	7.380139470163398e-11	Downregulated	Down in Both
2.6119937724272755e-11	-0.550913	0.478	0.649	4.820956905769022e-7	Downregulated	Srsf6	8.511500269529641e-10	-0.622837	0.444	0.649	1.5709676047470858e-5	Downregulated	Down in Both
2.85369931593505e-11	-0.67448	0.579	0.689	5.267072827421322e-7	Downregulated	Hivep2	1.2462893361143124e-14	-0.985058	0.478	0.689	2.3002762276661863e-10	Downregulated	Down in Both
3.0652670261851353e-11	-0.401996	0.925	0.953	5.657563350229904e-7	Downregulated	Arid5b	4.1842358823605444e-33	-1.02592	0.824	0.953	7.722844168072857e-29	Downregulated	Down in Both
3.135010515101072e-11	-0.436984	0.617	0.775	5.786288907722049e-7	Downregulated	Kmt2a	5.6729836679568655e-15	-0.723255	0.539	0.775	1.0470625955947986e-10	Downregulated	Down in Both
3.319158218013186e-11	-0.528234	0.591	0.721	6.126170322986937e-7	Downregulated	Huwe1	4.284344513628996e-9	-0.582968	0.56	0.721	7.907614668805038e-5	Downregulated	Down in Both
3.6727975731124154e-11	-0.472805	0.636	0.785	6.778882480693585e-7	Downregulated	Npepps	4.395013636810047e-16	-0.777751	0.541	0.785	8.111876669460304e-12	Downregulated	Down in Both
3.7417509042406967e-11	-0.540364	0.503	0.664	6.906149643957054e-7	Downregulated	Cish	1.0068186146546958e-10	-0.654544	0.449	0.664	1.858285117068172e-6	Downregulated	Down in Both
3.984738625663609e-11	-0.577598	0.575	0.701	7.354632081387323e-7	Downregulated	Pak2	6.121026713135023e-10	-0.647986	0.526	0.701	1.1297579004433312e-5	Downregulated	Down in Both
6.040288794386585e-11	-0.584248	0.559	0.696	1.114856102779932e-6	Downregulated	Flnb	9.299059560902538e-19	-1.0054	0.426	0.696	1.7163274231557813e-14	Downregulated	Down in Both
6.767259182795306e-11	-0.721948	0.341	0.489	1.2490330273685295e-6	Downregulated	Ppp6r3	2.643671955900749e-9	-0.752135	0.302	0.489	4.879425329006013e-5	Downregulated	Down in Both
6.79355074031678e-11	-0.391546	0.783	0.889	1.253885660140268e-6	Downregulated	Lamb3	6.207704051239619e-10	-0.467262	0.753	0.889	1.1457559367372965e-5	Downregulated	Down in Both
7.553884640610051e-11	-0.352349	0.842	0.928	1.394220488117397e-6	Downregulated	Aplp2	1.601390388134018e-6	-0.326725	0.83	0.928	0.0295569	Downregulated	Down in Both
7.554411253785067e-11	-1.02019	0.15	0.281	1.3943176851111098e-6	Downregulated	Zfp948	3.517416343698415e-13	-1.7573	0.096	0.281	6.492095345564165e-9	Downregulated	Down in Both
7.981291466345955e-11	-0.88968	0.223	0.368	1.473106965943473e-6	Downregulated	Med1	4.8317089425495606e-8	-1.00866	0.212	0.368	8.917885195263724e-4	Downregulated	Down in Both
9.394842723532842e-11	-0.409318	0.717	0.844	1.7340061214824567e-6	Downregulated	F11r	3.425032049829143e-16	-0.67247	0.616	0.844	6.321581654369649e-12	Downregulated	Down in Both
1.0491036238072022e-10	-0.751024	0.316	0.477	1.9363305584609533e-6	Downregulated	Gse1	2.3963025217429042e-20	-1.67328	0.199	0.477	4.4228555643808785e-16	Downregulated	Down in Both
1.0682296087610528e-10	-0.487444	0.544	0.694	1.971631388890275e-6	Downregulated	Tab2	3.739193459706096e-14	-0.80482	0.465	0.694	6.901429368579542e-10	Downregulated	Down in Both
1.0706403424004088e-10	-0.680359	0.366	0.521	1.9760808799684346e-6	Downregulated	Tox4	1.3255342305182604e-7	-0.646645	0.358	0.521	0.00244654	Downregulated	Down in Both
1.265084020942805e-10	-0.597571	0.503	0.652	2.334965577454135e-6	Downregulated	Zranb1	5.4494434530327944e-14	-0.900809	0.428	0.652	1.0058037781262629e-9	Downregulated	Down in Both
1.2743823773643162e-10	-0.449775	0.83	0.911	2.3521275539013182e-6	Downregulated	Cast	2.238522781411451e-9	-0.505615	0.792	0.911	4.131641497651116e-5	Downregulated	Down in Both
1.276527440890342e-10	-0.552556	0.578	0.716	2.3560866976513045e-6	Downregulated	Ubr5	1.808414791638376e-17	-0.915124	0.463	0.716	3.3377911809269506e-13	Downregulated	Down in Both
1.3986420852825832e-10	-0.682455	0.428	0.568	2.5814736968060637e-6	Downregulated	Rictor	5.42449102551264e-10	-0.724354	0.365	0.568	1.001198308578868e-5	Downregulated	Down in Both
1.4757083558700938e-10	-0.504857	0.543	0.689	2.7237149124294323e-6	Downregulated	Erbin	1.9563087679951485e-12	-0.708487	0.457	0.689	3.610759093088645e-8	Downregulated	Down in Both
1.677942384002773e-10	-0.65278	0.374	0.531	3.096978258153918e-6	Downregulated	Ythdf2	4.675696427325404e-10	-0.82103	0.342	0.531	8.629932895914498e-6	Downregulated	Down in Both
1.681339260960019e-10	-0.554816	0.477	0.63	3.103247873953907e-6	Downregulated	Cdk12	7.291753865402357e-14	-0.9154	0.39	0.63	1.345839010937313e-9	Downregulated	Down in Both
1.833006161295426e-10	-0.681208	0.418	0.565	3.383179471902968e-6	Downregulated	Ube2j1	1.0132147393730972e-17	-1.25259	0.312	0.565	1.8700904444609256e-13	Downregulated	Down in Both
1.9035328044961304e-10	-0.647123	0.351	0.511	3.5133504972585077e-6	Downregulated	Epc2	1.9318813705816984e-11	-0.879636	0.291	0.511	3.5656734456826405e-7	Downregulated	Down in Both
1.9084329037634974e-10	-1.02639	0.176	0.309	3.522394610476287e-6	Downregulated	BC005561	3.056573622784214e-11	-1.41139	0.128	0.309	5.641517935572824e-7	Downregulated	Down in Both
1.911539944281399e-10	-0.707412	0.349	0.499	3.528129275160178e-6	Downregulated	Myo10	8.283939156025702e-10	-0.879924	0.314	0.499	1.528966650027664e-5	Downregulated	Down in Both
2.0056605542045608e-10	-0.569302	0.556	0.689	3.701847684895358e-6	Downregulated	Taok1	3.083151077229657e-10	-0.701609	0.501	0.689	5.690571943242778e-6	Downregulated	Down in Both
2.0740895864772744e-10	-1.18291	0.125	0.244	3.828147149761105e-6	Downregulated	Trim16	1.1928272471723886e-9	-1.56305	0.094	0.244	2.2016012501060775e-5	Downregulated	Down in Both
2.0825123071758852e-10	-0.599783	0.475	0.622	3.8436929653545315e-6	Downregulated	Ltbp2	1.0610209274396472e-7	-0.609666	0.47	0.622	0.00195833	Downregulated	Down in Both
2.089006679201218e-10	-0.612627	0.431	0.58	3.855679627801688e-6	Downregulated	Prpf39	6.966028202513532e-10	-0.771399	0.396	0.58	1.2857198253379226e-5	Downregulated	Down in Both
2.1642613298952712e-10	-0.569362	0.536	0.669	3.994577136587702e-6	Downregulated	Ppp2r2a	2.0521799743310216e-13	-0.827864	0.457	0.669	3.7877085786227664e-9	Downregulated	Down in Both
2.59431375071891e-10	-1.61203	0.054	0.141	4.7883248897018925e-6	Downregulated	Tubb6	2.807847565406089e-9	-2.49241	0.031	0.141	5.182444251470018e-5	Downregulated	Down in Both
2.6031807298480165e-10	-0.658769	0.348	0.501	4.804690673080484e-6	Downregulated	Ccnl2	4.546570982250242e-9	-0.825929	0.323	0.501	8.391606061939271e-5	Downregulated	Down in Both
2.7854599628116513e-10	-0.616979	0.448	0.598	5.141123453361465e-6	Downregulated	Smap1	2.460930024420691e-10	-0.757604	0.396	0.598	4.542138546073269e-6	Downregulated	Down in Both
2.794924587869307e-10	-0.476903	0.668	0.788	5.15859231183038e-6	Downregulated	Serpinb8	1.1444256010704088e-16	-0.799124	0.583	0.788	2.1122663318956536e-12	Downregulated	Down in Both
2.8436716842340815e-10	-0.466092	0.863	0.909	5.248564827590844e-6	Downregulated	Prss23	1.1901558871928185e-8	-0.503916	0.839	0.909	2.196670720991785e-4	Downregulated	Down in Both
3.054737192917337e-10	-1.37524	0.197	0.326	5.638128436967529e-6	Downregulated	Gm14636	7.340890472499175e-20	-2.3892	0.086	0.326	1.3549081545091728e-15	Downregulated	Down in Both
3.187428353567413e-10	-0.651819	0.388	0.536	5.883036512179373e-6	Downregulated	Mafg	8.541555491776722e-7	-0.585119	0.377	0.536	0.015765148971172295	Downregulated	Down in Both
3.6785839392997073e-10	-0.651196	0.407	0.565	6.78956237676547e-6	Downregulated	Aebp2	7.380909725989838e-13	-0.970606	0.335	0.565	1.3622945081259444e-8	Downregulated	Down in Both
3.8564670805874936e-10	-0.495819	0.517	0.677	7.117881290640337e-6	Downregulated	Kif21a	6.009602915167465e-7	-0.497027	0.518	0.677	0.0110919	Downregulated	Down in Both
4.012707200155827e-10	-0.67919	0.312	0.462	7.406253679327609e-6	Downregulated	Fam193a	1.3366668605250204e-9	-0.904727	0.275	0.462	2.46708602447103e-5	Downregulated	Down in Both
4.3390992766351116e-10	-1.18251	0.13	0.247	8.008675534885426e-6	Downregulated	Mob3a	9.400686142507305e-9	-1.47311	0.105	0.247	1.7350846413225732e-4	Downregulated	Down in Both
4.350889663257918e-10	-0.321363	0.949	0.98	8.030437051475139e-6	Downregulated	Jup	1.730732354773913e-20	-0.601245	0.92	0.98	3.194412707206211e-16	Downregulated	Down in Both
4.494860106943247e-10	-0.387576	0.811	0.899	8.296163299385151e-6	Downregulated	Mbnl2	3.4256369165060846e-21	-0.814771	0.7	0.899	6.32269805679528e-17	Downregulated	Down in Both
4.533027817060174e-10	-0.617395	0.459	0.602	8.366609441947963e-6	Downregulated	Fubp1	2.701447748219217e-7	-0.590198	0.434	0.602	0.00498606	Downregulated	Down in Both
4.743102077337431e-10	-0.54372	0.491	0.637	8.754343504141696e-6	Downregulated	Cldnd1	2.0826836691632405e-6	-0.504129	0.484	0.637	0.0384401	Downregulated	Down in Both
5.097374670178447e-10	-1.00315	0.204	0.333	9.408224428748359e-6	Downregulated	Arhgap23	5.690120833479631e-13	-1.56919	0.138	0.333	1.0502256022353354e-8	Downregulated	Down in Both
5.104776600538777e-10	-1.08747	0.172	0.301	9.42188617161442e-6	Downregulated	Cblb	3.450414346757662e-7	-1.18716	0.161	0.301	0.00636843	Downregulated	Down in Both
5.165590634066362e-10	-0.967447	0.322	0.459	9.534130633296285e-6	Downregulated	Ppfibp2	2.0370111866660393e-15	-1.57351	0.224	0.459	3.759711547229509e-11	Downregulated	Down in Both
5.250052063809963e-10	-0.88066	0.213	0.351	9.69002109417405e-6	Downregulated	Krit1	4.652769240515763e-7	-0.872745	0.201	0.351	0.00858762	Downregulated	Down in Both
6.100337751100842e-10	-0.32582	0.979	0.988	1.1259393387206824e-5	Downregulated	Sfr1	1.763120296860147e-20	-0.632358	0.954	0.988	3.2541911319147734e-16	Downregulated	Down in Both
6.21845685110429e-10	-0.83502	0.234	0.373	1.1477405810083188e-5	Downregulated	Src	9.972520576272486e-12	-1.23607	0.174	0.373	1.8406281227626126e-7	Downregulated	Down in Both
6.728575260528242e-10	-0.75815	0.349	0.499	1.2418931358356977e-5	Downregulated	Mical2	9.941304573973272e-14	-1.33768	0.285	0.499	1.834866585218247e-9	Downregulated	Down in Both
6.878009830733146e-10	-0.566868	0.375	0.533	1.2694742744584167e-5	Downregulated	Rab22a	4.934552054342147e-13	-0.943739	0.3	0.533	9.1077027266993e-9	Downregulated	Down in Both
7.587930967084916e-10	-0.773651	0.281	0.422	1.4005044185948629e-5	Downregulated	Rpl36a-ps1	3.009206062569443e-20	-1.68295	0.151	0.422	5.554091629684421e-16	Downregulated	Down in Both
7.599650774273437e-10	-1.00241	0.242	0.373	1.4026675434076483e-5	Downregulated	Ripk1	3.8701081849492314e-8	-1.15168	0.22	0.373	7.143058676960796e-4	Downregulated	Down in Both
8.538231819504063e-10	-0.337371	0.875	0.928	1.575901446925865e-5	Downregulated	Ptprf	7.840588602450335e-12	-0.473488	0.866	0.928	1.4471374383542582e-7	Downregulated	Down in Both
1.0322321024941112e-9	-0.757312	0.236	0.378	1.905190791573381e-5	Downregulated	Trim13	1.1324578927442868e-11	-1.29103	0.184	0.378	2.0901775326381302e-7	Downregulated	Down in Both
1.0790619001460892e-9	-0.83303	0.212	0.346	1.9916245490996367e-5	Downregulated	Fnip2	5.272916818067449e-11	-1.29813	0.161	0.346	9.732222571107091e-7	Downregulated	Down in Both
1.161647621438713e-9	-0.8522	0.246	0.38	2.1440530148894326e-5	Downregulated	Atp8a1	4.901315528207493e-10	-1.16078	0.201	0.38	9.04635807041257e-6	Downregulated	Down in Both
1.1782231379249926e-9	-0.936986	0.14	0.262	2.174646445668159e-5	Downregulated	Maml1	1.3891685820076611e-11	-1.50616	0.09	0.262	2.56398845181154e-7	Downregulated	Down in Both
1.2161636451987463e-9	-0.268991	0.956	0.988	2.244673239943326e-5	Downregulated	Csnk1a1	6.606082360529839e-24	-0.598348	0.912	0.988	1.2192846212829925e-19	Downregulated	Down in Both
1.3034943995459638e-9	-0.996338	0.296	0.427	2.4058596132419855e-5	Downregulated	Hivep3	1.1737585929310207e-6	-1.05619	0.296	0.427	0.0216641	Downregulated	Down in Both
1.3359137601676343e-9	-0.791038	0.299	0.43	2.4656960271414027e-5	Downregulated	Tcp11l2	8.99565479036558e-19	-1.61254	0.17	0.43	1.660328004657775e-14	Downregulated	Down in Both
1.4924022671077052e-9	-0.603787	0.422	0.563	2.7545268644006917e-5	Downregulated	Ehd1	1.0010725509593016e-14	-1.00266	0.321	0.563	1.847679607305583e-10	Downregulated	Down in Both
1.5195252672410181e-9	-0.520427	0.588	0.736	2.804587785746747e-5	Downregulated	Bmpr2	3.4479901000148325e-12	-0.790297	0.528	0.736	6.363955327597376e-8	Downregulated	Down in Both
1.5241848034001074e-9	-0.63841	0.844	0.884	2.813187891635578e-5	Downregulated	Tpm1	1.985603600037308e-29	-1.38586	0.698	0.884	3.6648285645888595e-25	Downregulated	Down in Both
1.5755671320471045e-9	-0.465626	0.688	0.805	2.908024255619341e-5	Downregulated	Srsf11	1.2353499370176374e-10	-0.614579	0.623	0.805	2.2800853787534533e-6	Downregulated	Down in Both
1.6180175137852689e-9	-0.68666	0.337	0.481	2.9863749251934708e-5	Downregulated	Cmip	2.0638070519348397e-13	-1.14112	0.258	0.481	3.809168675756134e-9	Downregulated	Down in Both
1.6827169046289145e-9	-0.532856	0.495	0.627	3.1057905908735875e-5	Downregulated	Hexim1	3.7173256215642844e-7	-0.544887	0.465	0.627	0.00686107	Downregulated	Down in Both
1.7465203480994618e-9	-0.415147	0.715	0.832	3.2235526064871764e-5	Downregulated	Stim1	1.5874678069723925e-9	-0.52323	0.694	0.832	2.929989331328945e-5	Downregulated	Down in Both
1.8367579329253934e-9	-0.574949	0.478	0.625	3.390104116800398e-5	Downregulated	Map3k2	1.8136753857747315e-11	-0.819483	0.411	0.625	3.347500659524422e-7	Downregulated	Down in Both
1.8684695130513274e-9	-0.799347	0.21	0.346	3.448634180238835e-5	Downregulated	Cttnbp2nl	1.4160629993932398e-12	-1.36298	0.145	0.346	2.613627477980103e-8	Downregulated	Down in Both
1.9660048167257317e-9	-0.412443	0.684	0.805	3.628655090230683e-5	Downregulated	Sik1	3.4230128872792785e-10	-0.5479	0.623	0.805	6.317854886051364e-6	Downregulated	Down in Both
2.0374856088765016e-9	-0.474001	0.496	0.647	3.760587188303359e-5	Downregulated	Cd109	5.108178104485158e-8	-0.576904	0.482	0.647	9.428164327448256e-4	Downregulated	Down in Both
2.1279788082456014e-9	-0.510872	0.429	0.588	3.927610486378907e-5	Downregulated	Mex3c	8.210397565406134e-13	-0.797423	0.361	0.588	1.51539307864701e-8	Downregulated	Down in Both
2.1487505100144993e-9	-0.867944	0.222	0.353	3.9659488163337614e-05	Downregulated	Usp37	2.397603327301634e-9	-1.08266	0.18	0.353	4.425256461200626e-5	Downregulated	Down in Both
2.192376678525012e-9	-0.47886	0.755	0.835	4.0464696355536145e-5	Downregulated	Lrrfip1	5.984043244893531e-18	-0.884206	0.671	0.835	1.104474861709999e-13	Downregulated	Down in Both
2.5085776728453704e-9	-0.713818	0.386	0.521	4.6300818107707e-5	Downregulated	Mindy3	1.9879583651115317e-7	-0.720725	0.358	0.521	0.00366917	Downregulated	Down in Both
2.555434887102702e-9	-0.649515	0.341	0.489	4.716566171125457e-5	Downregulated	Reep3	3.3290410786574834e-7	-0.677577	0.321	0.489	0.00614441	Downregulated	Down in Both
2.658838095078077e-9	-0.581412	0.455	0.583	4.907417472085607e-5	Downregulated	Msi2	3.5230373998704045e-8	-0.652264	0.421	0.583	6.502470128940805e-4	Downregulated	Down in Both
2.686567948561938e-9	-0.683266	0.36	0.501	4.958598462660769e-5	Downregulated	Kif1b	9.125970357487803e-7	-0.667474	0.344	0.501	0.0168438	Downregulated	Down in Both
2.905436537965524e-9	-0.585746	0.325	0.481	5.362564218122968e-5	Downregulated	Mapk1ip1l	4.458342345132473e-11	-0.868063	0.26	0.481	8.228762466411005e-7	Downregulated	Down in Both
2.989018858996361e-9	-0.904476	0.201	0.323	5.5168321080495834e-5	Downregulated	Nipa2	7.626261526315647e-10	-1.22853	0.153	0.323	1.4075790899120789e-5	Downregulated	Down in Both
3.086089107215347e-9	-0.971751	0.231	0.36	5.695994665187366e-5	Downregulated	Homer1	1.6768717813510172e-9	-1.28599	0.191	0.36	3.095002246839572e-5	Downregulated	Down in Both
3.117670005334759e-9	-0.455022	0.596	0.738	5.7542835288463646e-5	Downregulated	Cul1	2.198053707086944e-14	-0.819919	0.52	0.738	4.0569477271703723e-10	Downregulated	Down in Both
3.133179009713517e-9	-0.586993	0.453	0.595	5.782908498228238e-5	Downregulated	Oser1	8.799205461515363e-9	-0.761479	0.417	0.595	1.6240693520318906e-4	Downregulated	Down in Both
3.325855518751761e-9	-0.652527	0.39	0.528	6.138531530960126e-5	Downregulated	Sp1	2.1450514558174374e-6	-0.593078	0.382	0.528	0.039591214720022444	Downregulated	Down in Both
3.373955864014312e-9	-0.596695	0.497	0.635	6.227310338211216e-5	Downregulated	Picalm	9.469331801718566e-12	-0.909417	0.436	0.635	1.7477545706431957e-7	Downregulated	Down in Both
3.445210471739832e-9	-0.313799	0.994	0.995	6.358824967690208e-5	Downregulated	Ifrd1	2.8357559607691065e-46	-1.20193	0.977	0.995	5.2339547767915395e-42	Downregulated	Down in Both
3.4873096278256133e-9	-0.429678	0.58	0.716	6.436527380077735e-5	Downregulated	Zfp326	3.254012356167087e-19	-0.96542	0.461	0.716	6.005930605777592e-15	Downregulated	Down in Both
3.724005681332185e-9	-0.810516	0.214	0.343	6.873397286034814e-5	Downregulated	Slc41a1	9.82770057734989e-7	-0.975476	0.203	0.343	0.018139	Downregulated	Down in Both
4.197043668537437e-9	-0.658923	0.461	0.573	7.746483499019548e-5	Downregulated	Ranbp9	8.112716038250684e-16	-1.13996	0.331	0.573	1.4973639991799288e-11	Downregulated	Down in Both
4.320584357414656e-9	-0.670749	0.293	0.435	7.97450254848023e-5	Downregulated	Ccnt1	8.26795138901885e-7	-0.67829	0.273	0.435	0.0152602	Downregulated	Down in Both
4.368483538611479e-9	-0.736021	0.302	0.437	8.062910067215207e-5	Downregulated	N4bp2	4.2352570154533586e-7	-0.859504	0.289	0.437	0.00781701	Downregulated	Down in Both
4.3954608349036415e-9	-0.594952	0.482	0.62	8.112702062981651e-5	Downregulated	Dusp8	1.6621011824743075e-12	-0.839355	0.409	0.62	3.06774015249283e-8	Downregulated	Down in Both
4.421229154214231e-9	-0.398614	0.702	0.815	8.160262649933206e-5	Downregulated	Maff	3.5641896821520635e-8	-0.445976	0.681	0.815	6.578424896348064e-4	Downregulated	Down in Both
4.679721982443707e-9	-0.251259	1	1	8.637362862996351e-5	Downregulated	Dsp	8.437930510194487e-25	-0.549802	1	1	1.5573888342665964e-20	Downregulated	Down in Both
4.8320379633722e-9	-0.74611	0.322	0.449	8.918492468996069e-5	Downregulated	Pi4k2a	3.022462281384194e-11	-1.09719	0.256	0.449	5.578558632750807e-7	Downregulated	Down in Both
4.833925184862157e-9	-0.625041	0.391	0.536	8.921975713700083e-5	Downregulated	Bdp1	1.935782974243586e-14	-1.11742	0.294	0.536	3.5728746355613866e-10	Downregulated	Down in Both
5.019217835102167e-9	-0.835579	0.255	0.385	9.26397035824807e-5	Downregulated	Raph1	5.4496677108732504e-12	-1.18716	0.182	0.385	1.0058451693958758e-7	Downregulated	Down in Both
5.082074282043081e-9	-0.628344	0.361	0.499	9.379984502366915e-5	Downregulated	9930021J03Rik	8.504555603257581e-8	-0.700014	0.327	0.499	0.00156969	Downregulated	Down in Both
5.343148961605004e-9	-1.30194	0.195	0.311	9.861850038434355e-5	Downregulated	Cpa4	1.3946739838152723e-12	-2.00236	0.126	0.311	2.574149771927848e-8	Downregulated	Down in Both
5.38991677784094e-9	-0.742846	0.328	0.462	9.948169396861024e-5	Downregulated	Fam135a	1.3997043543760817e-17	-1.53278	0.208	0.462	2.583434326871934e-13	Downregulated	Down in Both
5.398031049519373e-9	-0.619976	0.409	0.541	9.963145908097906e-5	Downregulated	Kat6a	6.277654919494348e-8	-0.700974	0.369	0.541	0.00115867	Downregulated	Down in Both
5.781923113454984e-9	-0.648417	0.212	0.348	1.0671695490503864e-4	Downregulated	Cers4	1.3536043482688505e-7	-0.903023	0.193	0.348	0.00249835	Downregulated	Down in Both
5.8675617694444165e-9	-0.377202	0.843	0.911	1.0829758757863559e-4	Downregulated	Tuba4a	1.222461058225801e-9	-0.496832	0.824	0.911	2.256296375167361e-5	Downregulated	Down in Both
6.196831699301186e-9	-0.821692	0.291	0.412	1.14374922674002e-4	Downregulated	Yrdc	6.095505516470917e-9	-0.967251	0.243	0.412	1.1250474531750372e-4	Downregulated	Down in Both
6.496000575131907e-9	-0.549266	0.434	0.585	1.198966826152096e-4	Downregulated	Ppp1r15b	2.495211249254216e-13	-0.962566	0.348	0.585	4.605411402748506e-9	Downregulated	Down in Both
6.617960662713111e-9	-0.598365	0.432	0.563	1.2214769995169588e-4	Downregulated	Zfr	8.105148801252624e-11	-0.848586	0.365	0.563	1.4959673142471968e-6	Downregulated	Down in Both
6.857608907268858e-9	-0.395128	0.794	0.901	1.2657088760146133e-4	Downregulated	Ankrd11	1.5707011728830614e-29	-1.06342	0.631	0.901	2.8990431547902663e-25	Downregulated	Down in Both
7.094914545704434e-9	-0.513651	0.524	0.644	1.3095083777006674e-4	Downregulated	Ppm1a	9.493951055297842e-10	-0.667784	0.463	0.644	1.7522985462763227e-5	Downregulated	Down in Both
7.119627981908571e-9	-0.781833	0.251	0.38	1.3140697366208648e-4	Downregulated	Mfsd14a	2.2325429988084443e-10	-1.16012	0.197	0.38	4.120604612900746e-6	Downregulated	Down in Both
7.520492846558121e-9	-0.577996	0.488	0.617	1.3880573646892324e-4	Downregulated	Kdm1a	1.0212767711783887e-15	-1.06886	0.373	0.617	1.884970536563952e-11	Downregulated	Down in Both
8.082261446784444e-9	-0.641641	0.332	0.472	1.4917429952330047e-4	Downregulated	Retreg1	3.3375418544481316e-12	-1.04821	0.252	0.472	6.160101000754916e-8	Downregulated	Down in Both
8.505387125301192e-9	-0.931526	0.185	0.306	1.569839301716841e-4	Downregulated	Rhou	7.184378236675822e-11	-1.45051	0.13	0.306	1.3260206911432564e-6	Downregulated	Down in Both
8.72794474731879e-9	-0.726214	0.333	0.467	1.610916762012629e-4	Downregulated	Atxn7	3.0577911285111e-8	-0.786576	0.289	0.467	5.643765085892937e-4	Downregulated	Down in Both
8.987736464791437e-9	-0.650489	0.259	0.4	1.6588665193065555e-4	Downregulated	Lemd3	1.282170896273298e-10	-0.965978	0.197	0.4	2.3665028232516263e-6	Downregulated	Down in Both
9.378833576033225e-9	-0.550164	0.33	0.481	1.7310513131284523e-4	Downregulated	Serp1	2.4630971393791916e-7	-0.627704	0.308	0.481	0.00454614	Downregulated	Down in Both
1.0278856855502591e-8	-0.54387	0.648	0.763	1.8971686098201134e-4	Downregulated	Jak1	9.60624191702143e-15	-0.840339	0.556	0.763	1.7730240706246452e-10	Downregulated	Down in Both
1.0439482336736542e-8	-0.859364	0.304	0.437	1.9268152548914636e-4	Downregulated	Txnrd1	1.8503737907372168e-19	-1.90152	0.174	0.437	3.415234905563681e-15	Downregulated	Down in Both
1.098281105761533e-8	-0.661294	0.254	0.393	2.0270974369040616e-4	Downregulated	Lmo7	1.484167587343377e-14	-1.46033	0.168	0.393	2.739328115959671e-10	Downregulated	Down in Both
1.1616622225140624e-8	-0.466343	0.524	0.659	2.144079964094205e-4	Downregulated	Eif6	1.5336871981019001e-6	-0.505183	0.495	0.659	0.0283073	Downregulated	Down in Both
1.2215989969509875e-8	-0.706394	0.405	0.531	2.2547052686724376e-4	Downregulated	Ubn2	1.0324001307715442e-7	-0.771786	0.365	0.531	0.0019055	Downregulated	Down in Both
1.2798933601820422e-8	-0.569118	0.4	0.541	2.3622991748879952e-4	Downregulated	Tbl1x	2.6661305640715896e-9	-0.767969	0.361	0.541	4.920877182106933e-5	Downregulated	Down in Both
1.2852140606448048e-8	-0.581379	0.321	0.464	2.3721195917321162e-4	Downregulated	Rnf4	7.951519320776252e-7	-0.66216	0.312	0.464	0.014676119210356728	Downregulated	Down in Both
1.2926762239195941e-8	-0.506487	0.487	0.63	2.3858925064883948e-4	Downregulated	Rlim	9.056821128260414e-7	-0.45846	0.455	0.63	0.016716174756430245	Downregulated	Down in Both
1.3004271877574555e-8	-0.700518	0.291	0.422	2.4001984604439357e-4	Downregulated	Fndc3b	2.979668515691936e-8	-0.89318	0.258	0.422	5.499574179412606e-4	Downregulated	Down in Both
1.3612635143187939e-8	-0.941144	0.275	0.393	2.512484068378198e-4	Downregulated	Hoxc13	2.465389499465884e-9	-1.23607	0.226	0.393	4.550369399164182e-5	Downregulated	Down in Both
1.371762374084099e-8	-0.758639	0.236	0.368	2.5318618138470215e-4	Downregulated	Map2k4	4.637974052738128e-9	-1.16275	0.201	0.368	8.560308709138764e-5	Downregulated	Down in Both
1.4439776817130272e-8	-0.45339	0.643	0.758	2.6651496071377343e-4	Downregulated	Coq10b	4.1244910040670235e-8	-0.518244	0.579	0.758	7.612573046206505e-4	Downregulated	Down in Both
1.4703811264389415e-8	-0.49513	0.604	0.714	2.713882445068354e-4	Downregulated	Atl2	1.8153987670703437e-16	-0.935619	0.472	0.714	3.3506815043817333e-12	Downregulated	Down in Both
1.5755881728272837e-8	-0.373821	0.675	0.778	2.9080630905873174e-4	Downregulated	Ahcyl2	8.604795160773327e-16	-0.789919	0.602	0.778	1.588187042823933e-11	Downregulated	Down in Both
1.6088198666421785e-8	-1.5024	0.048	0.121	2.969398827861469e-4	Downregulated	Srxn1	1.365133341519836e-7	-2.17467	0.029	0.121	0.00251963	Downregulated	Down in Both
1.6101267965494037e-8	-0.560351	0.652	0.741	2.9718110283912343e-4	Downregulated	Creb5	3.6925808125354006e-11	-0.825979	0.597	0.741	6.815396405696588e-7	Downregulated	Down in Both
1.6243902060006006e-8	-0.527452	0.49	0.62	2.9981370032153087e-4	Downregulated	Eif4g1	1.0265548143477964e-7	-0.534149	0.438	0.62	0.00189471	Downregulated	Down in Both
1.6711205747772265e-8	-0.635601	0.286	0.427	3.084387244866327e-4	Downregulated	Cnot7	4.5788991822980484e-11	-1.01367	0.22	0.427	8.451274220767508e-7	Downregulated	Down in Both
1.6984200176927778e-8	-0.527833	0.438	0.575	3.13477382665556e-4	Downregulated	Vps4b	7.086387974933852e-9	-0.711226	0.4	0.575	1.307934628533541e-4	Downregulated	Down in Both
1.7057609462829103e-8	-0.6051	0.482	0.615	3.1483229785543674e-4	Downregulated	Itpkc	4.765522408335356e-8	-0.743984	0.434	0.615	8.795724709064566e-4	Downregulated	Down in Both
1.7181590953774014e-8	-0.39502	0.675	0.775	3.1712062423380695e-4	Downregulated	Pum1	4.564264311205913e-17	-0.789258	0.57	0.775	8.424262639192754e-13	Downregulated	Down in Both
1.7686038868925406e-8	-0.361654	0.78	0.862	3.2643121940375625e-4	Downregulated	Actn1	9.786851330691214e-13	-0.617459	0.711	0.862	1.8063591501056772e-8	Downregulated	Down in Both
1.8157997803057576e-8	-0.647925	0.319	0.452	3.351421654510337e-4	Downregulated	Rsbn1	1.2154915338737887e-6	-0.795221	0.319	0.452	0.0224343	Downregulated	Down in Both
1.9710065411505977e-8	-0.450174	0.909	0.936	3.637886773001658e-4	Downregulated	Anxa1	3.8329269712479655e-11	-0.600525	0.878	0.936	7.07443331083237e-7	Downregulated	Down in Both
2.0032633282104846e-8	-0.352792	0.924	0.963	3.697423124878091e-4	Downregulated	Epcam	5.29437929106954e-25	-0.871225	0.872	0.963	9.771835857527049e-21	Downregulated	Down in Both
2.0151421901065723e-8	-0.390379	0.781	0.869	3.7193479402797004e-4	Downregulated	Rbm25	2.9376248418517786e-8	-0.482133	0.767	0.869	5.421974170605828e-4	Downregulated	Down in Both
2.029514788823159e-8	-0.795914	0.251	0.375	3.745875445730904e-4	Downregulated	Camsap2	4.524862599390712e-8	-1.06756	0.22	0.375	8.351538899695436e-4	Downregulated	Down in Both
2.2803255829542555e-8	-0.393422	0.69	0.82	4.208796928458669e-4	Downregulated	Arid5a	7.983764408941634e-17	-0.785083	0.577	0.82	1.4735633969583573e-12	Downregulated	Down in Both
2.45893604436315e-8	-0.439504	0.57	0.696	4.538458257081066e-4	Downregulated	Baz2b	1.475690010145284e-9	-0.637808	0.522	0.696	2.723681051725151e-5	Downregulated	Down in Both
2.4983222443880602e-8	-0.464468	0.499	0.637	4.611153366467043e-4	Downregulated	Kdm2a	9.216581035435128e-10	-0.687052	0.444	0.637	1.7011043617102616e-5	Downregulated	Down in Both
2.6453243852283642e-8	-0.674868	0.375	0.506	4.882475217815992e-4	Downregulated	Rasa2	1.3101745458809684e-12	-1.1853	0.296	0.506	2.4181891593325033e-8	Downregulated	Down in Both
2.8581455281665437e-8	-0.685585	0.32	0.442	5.27527920133699e-4	Downregulated	Furin	3.687886456142849e-12	-1.16541	0.241	0.442	6.806732032102856e-8	Downregulated	Down in Both
2.948825857241386e-8	-0.471416	0.54	0.664	5.442647884710426e-4	Downregulated	Calu	1.3442298348363887e-6	-0.480851	0.516	0.664	0.024810450061575225	Downregulated	Down in Both
2.9752993056830067e-8	-0.568154	0.543	0.649	5.491509928499125e-4	Downregulated	Aff1	2.5272027202402443e-17	-1.11093	0.413	0.649	4.664458060747419e-13	Downregulated	Down in Both
3.042539960568004e-8	-0.773361	0.205	0.328	5.615616005220365e-4	Downregulated	Phrf1	1.3165812241851145e-7	-0.865699	0.174	0.328	0.00243001	Downregulated	Down in Both
3.14432949533695e-8	-0.361944	0.639	0.768	5.80348894954341e-4	Downregulated	Foxn3	1.312763167960126e-8	-0.494581	0.589	0.768	2.4229669791040045e-4	Downregulated	Down in Both
3.2949554601885437e-8	-0.403954	0.699	0.832	6.081499292869995e-4	Downregulated	Ythdc1	3.479862235911525e-13	-0.624873	0.602	0.832	6.422781728821901e-9	Downregulated	Down in Both
3.398216384069469e-8	-0.54058	0.434	0.57	6.272087980077019e-4	Downregulated	Cab39	3.346764540557207e-11	-0.833205	0.354	0.57	6.177123312506437e-7	Downregulated	Down in Both
3.5359206831703344e-8	-0.59215	0.759	0.857	6.526248804927486e-4	Downregulated	Errfi1	2.0877532634333046e-18	-1.14976	0.633	0.857	3.85336619831885e-14	Downregulated	Down in Both
3.686288620216837e-8	-0.639639	0.382	0.521	6.803782906334216e-4	Downregulated	Adgrl2	5.098374465997692e-7	-0.652416	0.346	0.521	0.00941007	Downregulated	Down in Both
3.7289563569784804e-8	-0.643368	0.288	0.42	6.882534748075182e-4	Downregulated	Cand1	1.544586022587689e-6	-0.697117	0.273	0.42	0.028508424218900975	Downregulated	Down in Both
3.783421626187347e-8	-0.454554	0.691	0.763	6.983061295453987e-4	Downregulated	Capns1	3.6522603989218e-8	-0.594427	0.654	0.763	6.740977018289966e-4	Downregulated	Down in Both
3.784852714036844e-8	-0.503869	0.412	0.553	6.985702654297803e-4	Downregulated	Sbds	8.18586643458691e-9	-0.725452	0.373	0.553	1.510865367831706e-4	Downregulated	Down in Both
3.795815004781908e-8	-0.586595	0.344	0.481	7.005935754325968e-4	Downregulated	Zrsr2	4.798771554834858e-7	-0.675599	0.319	0.481	0.00885709	Downregulated	Down in Both
3.9010888545806645e-8	-0.511752	0.417	0.56	7.200239698899533e-4	Downregulated	Kras	4.460246104331257e-12	-0.903955	0.338	0.56	8.232276234764201e-8	Downregulated	Down in Both
4.093257990580692e-8	-0.45754	0.556	0.694	7.554926273214783e-4	Downregulated	Fam167a	3.4066757492320417e-12	-0.750641	0.459	0.694	6.28770143035758e-8	Downregulated	Down in Both
4.098549101555802e-8	-0.418867	0.671	0.785	7.564692076741543e-4	Downregulated	Nipbl	3.813350699747397e-13	-0.700619	0.589	0.785	7.03830138652377e-9	Downregulated	Down in Both
4.1476983030786934e-8	-0.661965	0.326	0.452	7.655406757992345e-4	Downregulated	Epc1	2.210143519578226e-8	-0.863649	0.287	0.452	4.0792618940855316e-4	Downregulated	Down in Both
4.174608890350184e-8	-0.565452	0.466	0.58	7.705075628919334e-4	Downregulated	Pttg1ip	6.753104824503444e-15	-1.16462	0.358	0.58	1.2464205574586007e-10	Downregulated	Down in Both
4.2360297098546065e-8	-0.562626	0.383	0.514	7.818440035478648e-4	Downregulated	Crebrf	6.691335732310049e-11	-0.922701	0.312	0.514	1.2350198361124658e-6	Downregulated	Down in Both
4.268006732838013e-8	-0.348564	0.809	0.877	7.87746002679912e-4	Downregulated	Rpl9-ps6	2.0885574877509216e-75	-2.20582	0.413	0.877	3.854850555141876e-71	Downregulated	Down in Both
4.357683293608941e-8	-0.571012	0.449	0.578	8.042976055014022e-4	Downregulated	Wwtr1	1.244033922306879e-15	-1.11796	0.321	0.578	2.2961134104018068e-11	Downregulated	Down in Both
4.641822572666375e-8	-0.456392	0.683	0.765	8.567411922370329e-4	Downregulated	Tpm4	3.4203621659728275e-8	-0.599604	0.623	0.765	6.312962449736048e-4	Downregulated	Down in Both
4.6714453307918684e-8	-1.18223	0.078	0.163	8.622086647042551e-4	Downregulated	Slc7a8	5.545712578964272e-9	-1.98897	0.046	0.163	1.0235721706994356e-4	Downregulated	Down in Both
4.8837221442538203e-8	-0.592624	0.315	0.447	9.013885961649276e-4	Downregulated	Rapgef6	5.327406990012722e-7	-0.671206	0.289	0.447	0.0098328	Downregulated	Down in Both
5.1053346890274e-8	-0.548164	0.599	0.701	9.422916235537872e-4	Downregulated	Cxadr	8.616484921969636e-11	-0.784176	0.514	0.701	1.5903446220479356e-6	Downregulated	Down in Both
5.21898406437648e-8	-0.360842	0.609	0.746	9.63267888761967e-4	Downregulated	Senp6	6.29511691604968e-7	-0.454397	0.568	0.746	0.011618897291952894	Downregulated	Down in Both
5.363494698479381e-8	-0.652271	0.279	0.41	9.899402164983394e-4	Downregulated	Fbxl5	4.543329630369189e-8	-0.799147	0.237	0.41	8.385623498772413e-4	Downregulated	Down in Both
5.458336979185786e-8	-0.411827	0.576	0.706	0.00100745	Downregulated	Cul3	8.686494990766541e-15	-0.805517	0.465	0.706	1.6032663804457804e-10	Downregulated	Down in Both
5.6453254217864435e-8	-0.551972	0.427	0.56	0.00104196	Downregulated	Mbtd1	2.1357592275618987e-13	-1.0106	0.331	0.56	3.9419708063109964e-9	Downregulated	Down in Both
6.358279976854593e-8	-0.495556	0.558	0.696	0.00117355	Downregulated	Mast4	3.411021410745658e-17	-1.08754	0.436	0.696	6.295722217813261e-13	Downregulated	Down in Both
6.420291570290973e-8	-0.40751	0.641	0.765	0.00118499	Downregulated	Eif3c	4.4713080038538924e-7	-0.484788	0.625	0.765	0.00825269	Downregulated	Down in Both
6.536814991608009e-8	-0.865677	0.226	0.341	0.0012065	Downregulated	Sgms1	1.5266830223997658e-6	-0.951764	0.205	0.341	0.028178	Downregulated	Down in Both
6.574331095124313e-8	-0.340669	0.793	0.872	0.00121342	Downregulated	Itgb1	4.674333026940602e-19	-0.786457	0.69	0.872	8.62741646782427e-15	Downregulated	Down in Both
7.049546048181377e-8	-0.811287	0.245	0.365	0.00130113	Downregulated	Btbd9	7.450368952004854e-8	-1.02034	0.212	0.365	0.00137511	Downregulated	Down in Both
7.13562228190236e-8	-0.270201	0.989	0.983	0.00131702	Downregulated	Xist	2.433722874147956e-9	-0.360204	0.977	0.983	4.491922308814882e-5	Downregulated	Down in Both
7.472123602452182e-8	-0.289942	0.873	0.941	0.00137913	Downregulated	Mcl1	9.726445048123e-13	-0.527084	0.841	0.941	1.7952099625320623e-8	Downregulated	Down in Both
7.674142919976165e-8	-0.612946	0.435	0.583	0.00141642	Downregulated	Plet1	6.503300777031911e-15	-1.45266	0.35	0.583	1.2003142244167798e-10	Downregulated	Down in Both
7.873466514944504e-8	-0.350953	0.708	0.812	0.00145321	Downregulated	Ddr1	7.488499415768965e-8	-0.4693	0.709	0.812	0.00138215	Downregulated	Down in Both
8.611842515738069e-8	-0.707004	0.279	0.402	0.00158949	Downregulated	Lmbrd1	2.0120389506509093e-9	-0.948265	0.222	0.402	3.7136202912163836e-5	Downregulated	Down in Both
8.879490410110501e-8	-0.583518	0.471	0.588	0.00163889	Downregulated	Tnrc6b	1.1004018180964395e-7	-0.681127	0.415	0.588	0.00203101	Downregulated	Down in Both
8.952410798609264e-8	-0.673615	0.331	0.449	0.00165235	Downregulated	Ppil4	6.083166447365017e-11	-1.07006	0.258	0.449	1.1227700311901613e-6	Downregulated	Down in Both
9.183608295588197e-8	-0.58732	0.292	0.422	0.00169502	Downregulated	AI837181	4.081638104108175e-9	-0.949284	0.247	0.422	7.533479448752459e-5	Downregulated	Down in Both
9.325825467544548e-8	-0.482562	0.466	0.602	0.00172127	Downregulated	B3gnt2	3.5749831412489135e-10	-0.743915	0.392	0.602	6.59834638380312e-6	Downregulated	Down in Both
9.407138364527638e-8	-0.978841	0.109	0.205	0.00173628	Downregulated	Zfp954	5.707469038170886e-10	-1.73357	0.065	0.205	1.0534275603752005e-5	Downregulated	Down in Both
1.0894617595464332e-7	-0.513466	0.41	0.543	0.00201082	Downregulated	Dyrk1a	7.58024189817524e-9	-0.82819	0.373	0.543	1.399085247146204e-4	Downregulated	Down in Both
1.0897621671207258e-7	-0.552962	0.335	0.472	0.00201137	Downregulated	Fam13b	7.203824685430274e-10	-0.938387	0.283	0.472	1.3296099221898658e-5	Downregulated	Down in Both
1.1104320698979822e-7	-0.457546	0.531	0.647	0.00204952	Downregulated	Sbno1	5.415838381338025e-8	-0.599043	0.48	0.647	9.996012900435592e-4	Downregulated	Down in Both
1.1263634665879856e-7	-0.466287	0.455	0.59	0.00207893	Downregulated	Snrnp48	1.3046255997042515e-6	-0.554636	0.438	0.59	0.0240795	Downregulated	Down in Both
1.291960827691137e-7	-0.821379	0.173	0.284	0.00238457	Downregulated	Bet1l	2.5079569624310003e-6	-1.04821	0.157	0.284	0.0462894	Downregulated	Down in Both
1.429502927869409e-7	-1.32341	0.054	0.126	0.00263843	Downregulated	Eid3	4.930538927013236e-7	-1.94234	0.036	0.126	0.0091003	Downregulated	Down in Both
1.6028001560201462e-7	-0.635656	0.379	0.499	0.00295829	Downregulated	Pip5k1a	4.475474529811732e-15	-1.30216	0.262	0.499	8.260383339673514e-11	Downregulated	Down in Both
1.6200461987364142e-7	-0.478947	0.499	0.617	0.00299012	Downregulated	Serinc3	2.5821296142438613e-10	-0.794798	0.444	0.617	4.765836629009895e-6	Downregulated	Down in Both
1.6955715616273377e-7	-0.475644	0.517	0.635	0.00312952	Downregulated	Ubap2l	2.360740676471725e-6	-0.527938	0.491	0.635	0.043572190665638624	Downregulated	Down in Both
1.7188625565105857e-7	-0.526034	0.395	0.521	0.0031725	Downregulated	Ndfip2	1.6242528597376525e-7	-0.710439	0.358	0.521	0.00299788	Downregulated	Down in Both
1.7190413487736839e-7	-0.475238	0.304	0.444	0.00317283	Downregulated	Wdr47	6.646257844543014e-11	-0.947636	0.239	0.444	1.2266998103673042e-6	Downregulated	Down in Both
1.7692385775363686e-7	-0.384411	0.615	0.738	0.00326548	Downregulated	Mtdh	1.7028179652678344e-6	-0.433389	0.564	0.738	0.0314289	Downregulated	Down in Both
1.7891994335143698e-7	-0.602046	0.344	0.462	0.00330233	Downregulated	Exoc5	3.5902219958342567e-9	-0.846121	0.283	0.462	6.626472737711287e-5	Downregulated	Down in Both
1.9180674594197943e-7	-0.525541	0.539	0.654	0.00354018	Downregulated	Oga	5.853517241870041e-8	-0.719904	0.499	0.654	0.00108038	Downregulated	Down in Both
1.9848783447031433e-7	-0.563947	0.4	0.519	0.00366349	Downregulated	Kpna1	3.558884008803478e-11	-0.900072	0.31	0.519	6.568632215048579e-7	Downregulated	Down in Both
1.9867098339725844e-7	-0.490219	0.443	0.568	0.00366687	Downregulated	Sgk3	9.481424530153073e-9	-0.631791	0.398	0.568	1.7499865255303526e-4	Downregulated	Down in Both
2.1208582862094892e-7	-0.475111	0.533	0.652	0.00391447	Downregulated	Pdcd6ip	2.804121013709891e-7	-0.53246	0.478	0.652	0.00517557	Downregulated	Down in Both
2.2158216023017472e-7	-0.56256	0.379	0.504	0.00408974	Downregulated	Pcdh7	5.181614871438527e-10	-0.82103	0.298	0.504	9.56370656821409e-6	Downregulated	Down in Both
2.2552748711074675e-7	-0.313054	0.64	0.765	0.00416256	Downregulated	Peli2	3.1650135158693366e-10	-0.515328	0.539	0.765	5.8416654462400344e-6	Downregulated	Down in Both
2.2815445475972023e-7	-0.431282	0.544	0.667	0.00421105	Downregulated	Trip12	9.623873481752878e-14	-0.833077	0.432	0.667	1.7762783285271288e-9	Downregulated	Down in Both
2.527837101376408e-7	-0.975917	0.114	0.207	0.00466563	Downregulated	Tbc1d2	6.134667463066587e-9	-1.51618	0.073	0.207	1.1322755736582001e-4	Downregulated	Down in Both
2.6431947643174067e-7	-0.470949	0.654	0.733	0.00487854	Downregulated	Chd2	1.5447109398342946e-16	-0.993161	0.541	0.733	2.8510729816521574e-12	Downregulated	Down in Both
2.688835275861092e-7	-0.638042	0.218	0.336	0.00496278	Downregulated	Ehd4	5.014894929311652e-9	-1.07101	0.17	0.336	9.255991571030517e-5	Downregulated	Down in Both
2.733324779030644e-7	-0.540817	0.372	0.494	0.0050449	Downregulated	Wdr33	1.153045667315107e-7	-0.677699	0.323	0.494	0.00212818	Downregulated	Down in Both
2.784864207767828e-7	-0.41228	0.532	0.654	0.00514002	Downregulated	Slk	1.1631595427550904e-13	-0.846433	0.428	0.654	2.14684356806307e-9	Downregulated	Down in Both
2.790854907205759e-7	-0.815448	0.222	0.331	0.00515108	Downregulated	Zfp451	4.937440009039962e-7	-1.04163	0.195	0.331	0.00911303	Downregulated	Down in Both
2.849315972100718e-7	-0.360522	0.61	0.726	0.00525898	Downregulated	Anxa7	1.107404327958728e-6	-0.444654	0.558	0.726	0.020439361681134242	Downregulated	Down in Both
2.94210431466463e-7	-0.576657	0.372	0.494	0.00543024	Downregulated	Siah2	2.7223023678622114e-16	-1.36691	0.252	0.494	5.024553480363284e-12	Downregulated	Down in Both
2.985452586019378e-7	-0.638629	0.27	0.39	0.00551025	Downregulated	Arhgap21	6.432518496836481e-10	-1.04507	0.208	0.39	1.1872499389611092e-5	Downregulated	Down in Both
3.0682044015365485e-7	-0.456986	0.457	0.588	0.00566298	Downregulated	Sde2	5.508603659656166e-12	-0.806603	0.354	0.588	1.0167229774627386e-7	Downregulated	Down in Both
3.089103770046932e-7	-0.482289	0.455	0.575	0.00570156	Downregulated	Ypel5	1.8072119084741492e-14	-1.12376	0.354	0.575	3.335571019470737e-10	Downregulated	Down in Both
3.106195311542517e-7	-0.893998	0.295	0.407	0.0057331	Downregulated	Zbtb10	5.920773415867411e-9	-1.21507	0.245	0.407	1.0927971493666481e-4	Downregulated	Down in Both
3.22642040393675e-7	-0.610025	0.313	0.437	0.005955	Downregulated	Jmy	1.4196849210217893e-11	-1.13317	0.233	0.437	2.6203124587299164e-7	Downregulated	Down in Both
3.2911292346682567e-7	-0.897381	0.176	0.279	0.00607444	Downregulated	Otud5	2.6062052129848075e-7	-1.15146	0.143	0.279	0.00481027	Downregulated	Down in Both
3.360197250864894e-7	-0.754703	0.206	0.316	0.00620192	Downregulated	Vcpip1	3.466043463897994e-8	-1.11742	0.164	0.316	6.397276421316527e-4	Downregulated	Down in Both
3.4024433492872714e-7	-0.579506	0.417	0.533	0.00627989	Downregulated	Tmem43	2.320168725343137e-8	-0.779627	0.358	0.533	4.282335416365828e-4	Downregulated	Down in Both
3.41069404800921e-7	-0.441738	0.501	0.637	0.00629512	Downregulated	Prkx	1.2409076690035656e-14	-0.952868	0.384	0.637	2.290343284679881e-10	Downregulated	Down in Both
3.4768186859089495e-7	-0.29122	0.866	0.951	0.00641716	Downregulated	Csde1	2.5867539152425134e-7	-0.357212	0.811	0.951	0.00477437	Downregulated	Down in Both
3.519916574022659e-7	-0.51934	0.481	0.595	0.00649671	Downregulated	Atp2b4	7.569932702534356e-16	-1.06579	0.344	0.595	1.3971824789067661e-11	Downregulated	Down in Both
3.6014870278171883e-7	-0.362869	0.665	0.76	0.00664726	Downregulated	Efna5	3.0928112738258816e-8	-0.496934	0.6	0.76	5.708401768100429e-4	Downregulated	Down in Both
4.2185706242993527e-7	-0.745674	0.252	0.36	0.00778622	Downregulated	Cnksr1	1.1476641548692433e-7	-0.998817	0.212	0.36	0.00211824	Downregulated	Down in Both
4.303178517718293e-7	-0.33717	0.83	0.919	0.00794238	Downregulated	Kif5b	2.7851501441373652e-8	-0.453631	0.769	0.919	5.140551621034335e-4	Downregulated	Down in Both
4.435348910205585e-7	-0.350318	0.808	0.899	0.00818632	Downregulated	Kdm6b	3.021437846400487e-25	-0.957857	0.648	0.899	5.576667833101379e-21	Downregulated	Down in Both
4.519949183817013e-7	-0.373109	0.756	0.849	0.00834247	Downregulated	Ddx6	3.6154626078390174e-10	-0.575587	0.683	0.849	6.673059335288474e-6	Downregulated	Down in Both
4.6313719929004103e-7	-0.968244	0.159	0.259	0.00854812	Downregulated	Nt5dc3	2.226102157399254e-7	-1.26623	0.126	0.259	0.00410872	Downregulated	Down in Both
4.6532724851988073e-7	-0.750961	0.232	0.346	0.00858855	Downregulated	Slc39a6	1.1494311764081292e-6	-0.876525	0.201	0.346	0.0212151	Downregulated	Down in Both
4.7228179468317425e-7	-0.849761	0.207	0.311	0.00871691	Downregulated	Etl4	5.295767613686187e-7	-1.0024	0.174	0.311	0.0097744	Downregulated	Down in Both
4.943045180850279e-7	-0.843865	0.239	0.346	0.00912338	Downregulated	Tmcc3	1.1117801309694e-13	-1.58002	0.138	0.346	2.0520125877302214e-09	Downregulated	Down in Both
5.052007954659745e-7	-0.622654	0.334	0.454	0.00932449	Downregulated	Ptpn2	1.7440731402552124e-10	-1.02729	0.258	0.454	3.2190357949690455e-6	Downregulated	Down in Both
5.113583514444821e-7	-0.728297	0.217	0.328	0.00943814	Downregulated	Wipf2	1.3314767438945457e-8	-1.05164	0.168	0.328	2.457506626206163e-4	Downregulated	Down in Both
5.117537603619204e-7	-0.644871	0.246	0.36	0.00944544	Downregulated	Sun2	1.4103083566513583e-6	-0.788115	0.22	0.36	0.0260301	Downregulated	Down in Both
5.151362805804844e-7	-0.303591	1	1	0.00950787	Downregulated	Sdc4	1.5547296264427336e-21	-0.615909	1	1	2.8695644715253536e-17	Downregulated	Down in Both
5.474693598034856e-7	-0.399136	0.526	0.644	0.010104641973892933	Downregulated	Gatad2b	3.7462410970648363e-11	-0.754123	0.434	0.644	6.914437192852568e-7	Downregulated	Down in Both
5.605570414952128e-7	-0.63587	0.458	0.57	0.010346201314877143	Downregulated	Rel	2.1023958753887922e-16	-1.31117	0.321	0.57	3.880392067205094e-12	Downregulated	Down in Both
6.020043373334732e-7	-0.601009	0.275	0.39	0.011111194054163916	Downregulated	Kdm3a	8.565428148225165e-11	-1.14464	0.201	0.39	1.5809210733179189e-6	Downregulated	Down in Both
6.183307189020978e-7	-0.586672	0.302	0.42	0.0114125	Downregulated	Trio	4.1499999426662014e-8	-0.917766	0.26	0.42	7.659654894179008e-4	Downregulated	Down in Both
6.790792841250616e-7	-0.750849	0.195	0.301	0.012533766347096261	Downregulated	Dennd4a	1.383207616018761e-10	-1.38713	0.13	0.301	2.552986296885827e-6	Downregulated	Down in Both
7.333136313683371e-7	-0.608003	0.308	0.427	0.013534769694165397	Downregulated	Pom121	3.2531455019095297e-7	-0.804728	0.27	0.427	0.00600433	Downregulated	Down in Both
7.568479935933336e-7	-0.797064	0.206	0.309	0.013969143417752157	Downregulated	Exoc4	1.941948124545684e-6	-0.931213	0.176	0.309	0.0358425	Downregulated	Down in Both
7.728725568206483e-7	-0.532565	0.412	0.528	0.014264908781238705	Downregulated	Fryl	1.758077186686072e-8	-0.777777	0.358	0.528	3.2448830634664835e-4	Downregulated	Down in Both
7.743452516167719e-7	-0.724027	0.303	0.42	0.014292090309090759	Downregulated	Trp53inp1	2.4351923964164517e-6	-0.850009	0.275	0.42	0.0449463	Downregulated	Down in Both
7.92713286833303e-7	-0.410557	0.522	0.649	0.014631109135082275	Downregulated	Utrn	2.701350617829537e-8	-0.598637	0.461	0.649	4.985882835327976e-4	Downregulated	Down in Both
7.963593250044933e-7	-0.508859	0.402	0.516	0.014698404061607932	Downregulated	Heca	1.5228036289032857e-9	-0.864884	0.338	0.516	2.8106386578667943e-5	Downregulated	Down in Both
8.184279431600407e-7	-0.373384	0.696	0.81	0.015105724546904871	Downregulated	Syncrip	6.246186135185837e-7	-0.404794	0.625	0.81	0.0115286	Downregulated	Down in Both
8.27173088720095e-7	-0.606411	0.553	0.654	0.015267133698506793	Downregulated	4930523C07Rik	1.2896376078125037e-9	-0.911079	0.495	0.654	2.3802841327395382e-5	Downregulated	Down in Both
8.815927102801789e-7	-0.39771	0.537	0.642	0.016271556653641262	Downregulated	Mapkapk2	9.55568753867054e-13	-0.833077	0.442	0.642	1.7636932490124216e-8	Downregulated	Down in Both
8.825988196391306e-7	-0.356972	0.586	0.726	0.016290126414079432	Downregulated	Chic2	1.40740724062705e-15	-0.836282	0.465	0.726	2.597651544025346e-11	Downregulated	Down in Both
8.852211414556132e-7	-0.428042	0.435	0.56	0.016338526607846255	Downregulated	Smc3	1.7593817599345182e-6	-0.517603	0.403	0.56	0.0324729	Downregulated	Down in Both
9.130717473487335e-7	-0.334006	0.66	0.768	0.016852565240815576	Downregulated	Btbd7	3.717845416905121e-10	-0.561752	0.574	0.768	6.862027285981782e-6	Downregulated	Down in Both
9.460434727375863e-7	-0.525739	0.3	0.42	0.0174611	Downregulated	Arih2	3.145680794121003e-7	-0.740688	0.262	0.42	0.00580598	Downregulated	Down in Both
9.500848872414185e-7	-0.34349	0.695	0.8	0.017535716763814862	Downregulated	Rap1b	1.7845976459773745e-10	-0.564948	0.606	0.8	3.2938318751804403e-6	Downregulated	Down in Both
9.52375724162721e-7	-0.594081	0.313	0.43	0.017578	Downregulated	Rabgef1	9.289870351715142e-12	-1.193	0.229	0.43	1.7146313708160638e-7	Downregulated	Down in Both
9.566748190049616e-7	-0.45959	0.489	0.605	0.017657347134374578	Downregulated	Sdk2	1.8303006266293087e-7	-0.591651	0.449	0.605	0.00337819	Downregulated	Down in Both
9.63811979124786e-7	-0.398675	0.582	0.674	0.017789077698706177	Downregulated	Col8a2	1.4679014025787236e-10	-0.696208	0.503	0.674	2.7093056187395503e-6	Downregulated	Down in Both
9.848603214792295e-7	-0.558247	0.35	0.472	0.018177566953542137	Downregulated	Mon2	8.097294182112728e-9	-0.772381	0.283	0.472	1.4945175871925462e-4	Downregulated	Down in Both
9.978854430517567e-7	-0.608194	0.594	0.686	0.018417971622406274	Downregulated	Avpi1	5.0755356719995576e-8	-0.741354	0.528	0.686	9.367916189809584e-4	Downregulated	Down in Both
1.025959609712557e-6	-0.576787	0.368	0.489	0.018936136516464665	Downregulated	Tet3	1.1710509089816583e-8	-0.892509	0.312	0.489	2.1614086627074467e-4	Downregulated	Down in Both
1.0430641986901717e-6	-0.580286	0.511	0.63	0.0192518	Downregulated	Nop58	2.9710302517975057e-13	-1.02544	0.407	0.63	5.4836305357426564e-9	Downregulated	Down in Both
1.0447765939693837e-6	-0.816644	0.143	0.24	0.019283441594892915	Downregulated	Cpeb2	4.146630988453607e-12	-1.83123	0.073	0.24	7.653436815388822e-8	Downregulated	Down in Both
1.0678667928907214e-6	-0.431812	0.458	0.57	0.019709617396384046	Downregulated	Tln1	1.5394926687940893e-8	-0.701554	0.4	0.57	2.8414416187932506e-4	Downregulated	Down in Both
1.0701004426683493e-6	-0.39239	0.531	0.652	0.019750843870329722	Downregulated	Sltm	5.6653929271474185e-8	-0.564489	0.476	0.652	0.00104566	Downregulated	Down in Both
1.1532735301742793e-6	-0.710289	0.18	0.284	0.021285969546426673	Downregulated	Gm11361	3.0463217087977386e-18	-2.26849	0.067	0.284	5.622595977927986e-14	Downregulated	Down in Both
1.171328054227782e-6	-0.406117	0.552	0.662	0.021619201896882174	Downregulated	Wapl	5.793814329868996e-10	-0.704216	0.476	0.662	1.0693643108639207e-5	Downregulated	Down in Both
1.4013169448326189e-6	-0.405582	0.625	0.723	0.025864106850775646	Downregulated	Strn3	1.4879802046993176e-14	-0.848914	0.516	0.723	2.7463650638135304e-10	Downregulated	Down in Both
1.4990781171713055e-6	-1.12581	0.105	0.188	0.027668484808630787	Downregulated	1500015A07Rik	1.7087089320516312e-6	-1.49659	0.082	0.188	0.0315376	Downregulated	Down in Both
1.508978959461669e-6	-0.539141	0.335	0.449	0.027851224654784026	Downregulated	Pan3	2.5061590692888963e-8	-0.82103	0.279	0.449	4.625617794186516e-4	Downregulated	Down in Both
1.5204383587692634e-6	-0.500538	0.353	0.474	0.028062730787804295	Downregulated	Adcy1	8.892383059618777e-8	-0.736966	0.3	0.474	0.00164127	Downregulated	Down in Both
1.555659639478867e-6	-0.46328	0.472	0.59	0.028712809965861445	Downregulated	Mpp5	6.930205857545178e-23	-1.50485	0.296	0.59	1.2791080951271135e-18	Downregulated	Down in Both
1.5559942414824532e-6	-0.344724	0.701	0.78	0.028719	Downregulated	Pbx1	2.00286115978242e-6	-0.462135	0.692	0.78	0.0369668	Downregulated	Down in Both
1.6659386408046783e-6	-0.847206	0.097	0.18	0.030748229493331947	Downregulated	Col1a1	1.0802896240798516e-7	-1.58184	0.065	0.18	0.00199389	Downregulated	Down in Both
1.6688787045093087e-6	-0.309692	0.847	0.928	0.0308025	Downregulated	Prrc2c	7.811652478174719e-12	-0.557448	0.782	0.928	1.441796697896708e-7	Downregulated	Down in Both
1.7019037501009236e-6	-0.329124	0.643	0.773	0.031412037515612744	Downregulated	Sema3c	3.991577512116525e-10	-0.565205	0.574	0.773	7.367254614113471e-6	Downregulated	Down in Both
1.820357357359206e-6	-0.731242	0.547	0.64	0.033598335744778864	Downregulated	Ugdh	2.989524428169624e-15	-1.42221	0.417	0.64	5.517765237072675e-11	Downregulated	Down in Both
1.8682021156548273e-6	-0.584586	0.239	0.353	0.034481406448641144	Downregulated	Ppm1b	6.578013623029497e-7	-0.825134	0.203	0.353	0.012141039744025544	Downregulated	Down in Both
1.8755822100632115e-6	-0.622842	0.274	0.383	0.0346176	Downregulated	Cyth3	2.3542296543005176e-8	-0.950837	0.218	0.383	4.345201672942465e-4	Downregulated	Down in Both
1.9674626541402564e-6	-0.450331	0.576	0.662	0.0363135	Downregulated	Sema3e	1.2010125541433297e-12	-0.881055	0.461	0.662	2.2167088711823438e-8	Downregulated	Down in Both
2.0484911624945536e-6	-0.307098	0.831	0.914	0.037809	Downregulated	Sptbn1	2.378408743421838e-13	-0.593308	0.721	0.914	4.389829017733686e-9	Downregulated	Down in Both
2.069726584610829e-6	-0.377843	0.585	0.694	0.0382009	Downregulated	Rb1cc1	4.789579324122527e-10	-0.684657	0.509	0.694	8.840126558532947e-6	Downregulated	Down in Both
2.146433481038117e-6	-0.574236	0.267	0.38	0.0396167	Downregulated	Phpt1	4.3309606293893925e-22	-2.00448	0.109	0.38	7.993654033664001e-18	Downregulated	Down in Both
2.1526739398728333e-6	-0.722336	0.206	0.309	0.039731902908232884	Downregulated	Rhog	1.8849557910123097e-10	-1.38046	0.136	0.309	3.47906290347142e-6	Downregulated	Down in Both
2.2079790043661625e-6	-0.343522	0.647	0.78	0.0407527	Downregulated	Ankrd17	3.3156556349103056e-13	-0.716372	0.535	0.78	6.119705605353951e-9	Downregulated	Down in Both
2.2502730687963588e-6	-0.410557	0.645	0.743	0.0415333	Downregulated	Smg1	2.679453123005354e-14	-0.856949	0.539	0.743	4.945466629130982e-10	Downregulated	Down in Both
2.250274600563281e-6	-0.483185	0.376	0.491	0.0415333	Downregulated	Ubr4	1.32336300704194e-6	-0.630208	0.346	0.491	0.024425311020973086	Downregulated	Down in Both
2.285267355093491e-6	-0.455143	0.427	0.541	0.042179179572960565	Downregulated	Ankhd1	4.1423439064640455e-9	-0.715735	0.346	0.541	7.645524148160689e-5	Downregulated	Down in Both
2.2892216488235496e-6	-0.278631	0.993	0.993	0.042252163972336255	Downregulated	Emp1	2.5937673307139965e-11	-0.463659	0.994	0.993	4.787316362298824e-7	Downregulated	Down in Both
2.430069810793482e-6	-1.1241	0.058	0.123	0.0448518	Downregulated	Tmem254a	1.3303400340311372e-8	-2.1836	0.025	0.123	2.45540860081127e-4	Downregulated	Down in Both
2.4366120924051455e-6	-0.45764	0.425	0.533	0.0449725	Downregulated	Usp47	2.2671094926202174e-6	-0.60113	0.386	0.533	0.041844039905291355	Downregulated	Down in Both
2.6408938851928806e-6	-0.354371	0.465	0.595	0.048743	Downregulated	Elf2	2.0006816090933123e-13	-0.900883	0.371	0.595	3.6926580459035263e-9	Downregulated	Down in Both
2.6921772856083305e-6	-0.545896	0.441	0.538	0.0496895	Downregulated	Ubn1	2.830972549414267e-10	-0.902824	0.346	0.538	5.225126034453912e-6	Downregulated	Down in Both
2.702239151745613e-6	-0.418568	0.463	0.578	0.0498752	Downregulated	Gspt1	8.607690074801738e-8	-0.633403	0.405	0.578	0.00158872	Downregulated	Down in Both
2.7071783346272085e-6	-0.53016	0.308	0.42	0.0499664	Downregulated	Arid1b	1.7998413750228884e-7	-0.747029	0.256	0.42	0.00332197	Downregulated	Down in Both
