# Supplementary material for: PIEZO1-mediated calcium signaling reinforces mechanical properties of hair follicle stem cells to promote quiescence
Source: Sci Adv. 2025 May 28;11(22):eadt2771. doi: 10.1126/sciadv.adt2771 (PMC12118625; doi:10.1126/sciadv.adt2771)
Supplement: Supplementary file 2 — Data S1 to S6 [file sciadv.adt2771_data_s1_to_s6.zip › adt2771_data_s2.xlsx]

## Sheet: HFSCI_2_3_wk_SharedUpDEGs
p_val_2wk	avg_log2FC_2wk	pct.1_2wk	pct.2_2wk	p_val_adj_2wk	diffexp_2wk	gene	p_val_3wk	avg_log2FC_3wk	pct.1_3wk	pct.2_3wk	p_val_adj_3wk	diffexp_3wk	SharedAcross
9.87411e-206	1.31847	1	1	1.82247e-201	Upregulated	Rps29	2.75423e-135	1.54519	1	1	5.08348e-131	Upregulated	Up in Both
6.00056e-192	1.10686	1	1	1.10752e-187	Upregulated	Rps28	1.8392e-119	1.0842	1	1	3.39462e-115	Upregulated	Up in Both
2.85343e-186	2.20878	0.998	0.721	5.26658e-182	Upregulated	Rpl35	6.25455e-139	2.94452	1	0.721	1.1544e-134	Upregulated	Up in Both
6.87149e-181	1.11091	1	0.998	1.26827e-176	Upregulated	Rpl38	2.88006e-119	1.1966	1	0.998	5.31573e-115	Upregulated	Up in Both
1.29782e-161	1.71141	0.995	0.817	2.39539e-157	Upregulated	Rpl10	2.13074e-140	2.75885	1	0.817	3.93271e-136	Upregulated	Up in Both
2.54435e-161	0.881026	1	1	4.6961e-157	Upregulated	Rps27	1.82685e-124	1.18375	1	1	3.37182e-120	Upregulated	Up in Both
6.39879e-145	0.870024	1	0.998	1.18102e-140	Upregulated	Rpl6	5.09017e-96	0.89625	1	0.998	9.39492e-92	Upregulated	Up in Both
2.13136e-130	0.684022	1	1	3.93386e-126	Upregulated	Rps21	2.03349e-85	0.699024	1	1	3.75322e-81	Upregulated	Up in Both
1.49946e-125	0.735615	1	0.998	2.76755e-121	Upregulated	Rpl39	3.53504e-77	0.750834	1	0.998	6.52462e-73	Upregulated	Up in Both
3.42934e-122	2.50848	0.88	0.343	6.32953e-118	Upregulated	Gm10076	4.47982e-74	2.32548	0.849	0.343	8.26841e-70	Upregulated	Up in Both
9.42283e-119	0.681973	1	0.995	1.73917e-114	Upregulated	Rpl37	3.25136e-84	0.730544	1	0.995	6.00103e-80	Upregulated	Up in Both
9.70324e-115	0.622337	1	0.998	1.79093e-110	Upregulated	Rpl37a	1.04054e-93	0.739036	1	0.998	1.92053e-89	Upregulated	Up in Both
8.27102e-114	0.695778	1	0.998	1.52658e-109	Upregulated	Rplp2	9.24819e-98	0.850865	1	0.998	1.70694e-93	Upregulated	Up in Both
2.53534e-110	0.743543	1	0.998	4.67948e-106	Upregulated	Rpl36	3.4911e-95	0.940799	1	0.998	6.44353e-91	Upregulated	Up in Both
2.85085e-94	0.582374	1	1	5.26181e-90	Upregulated	Rpl41	1.01288e-91	0.783438	1	1	1.86947e-87	Upregulated	Up in Both
4.53315e-90	0.558597	1	1	8.36684e-86	Upregulated	Rps24	5.66392e-94	0.788705	1	1	1.04539e-89	Upregulated	Up in Both
5.44285e-80	0.523498	1	1	1.00459e-75	Upregulated	Fau	6.7028e-54	0.54518	1	1	1.23714e-49	Upregulated	Up in Both
2.93764e-72	0.587756	1	0.995	5.42199e-68	Upregulated	Rpl24	7.16329e-57	0.645324	1	0.995	1.32213e-52	Upregulated	Up in Both
7.21749e-66	0.698002	1	1	1.33213e-61	Upregulated	Ptma	5.19442e-20	0.489915	1	1	9.58734e-16	Upregulated	Up in Both
2.84022e-56	0.453719	1	1	5.24219e-52	Upregulated	mt-Co1	1.66612e-120	1.24053	1	1	3.07515e-116	Upregulated	Up in Both
1.66149e-49	0.376064	1	1	3.06661e-45	Upregulated	Rpl35a	8.80989e-55	0.522337	1	1	1.62604e-50	Upregulated	Up in Both
1.51382e-48	0.434082	1	1	2.79405e-44	Upregulated	Rps26	1.05366e-21	0.340513	1	1	1.94473e-17	Upregulated	Up in Both
1.34809e-45	0.393606	1	0.998	2.48817e-41	Upregulated	Rpl34	1.65939e-41	0.480288	1	0.998	3.06274e-37	Upregulated	Up in Both
4.281e-43	0.3857	1	0.998	7.90144e-39	Upregulated	Rplp1	5.42084e-77	0.703676	1	0.998	1.00053e-72	Upregulated	Up in Both
6.32267e-42	1.1248	0.83	0.61	1.16697e-37	Upregulated	mt-Nd4l	9.27991e-56	1.63527	0.885	0.61	1.71279e-51	Upregulated	Up in Both
9.49192e-41	0.33915	1	1	1.75192e-36	Upregulated	Rps8	1.03845e-25	0.334561	1	1	1.91667e-21	Upregulated	Up in Both
7.92451e-40	0.793626	0.944	0.847	1.46263e-35	Upregulated	Nsa2	1.13976e-08	0.449231	0.878	0.847	0.000210366	Upregulated	Up in Both
5.4665e-39	0.457576	1	0.993	1.00895e-34	Upregulated	Rpl36a	4.08144e-60	0.732555	1	0.993	7.53312e-56	Upregulated	Up in Both
1.04511e-37	0.31828	1	1	1.92895e-33	Upregulated	Rps12	4.9704e-36	0.379714	1	1	9.17386e-32	Upregulated	Up in Both
4.65177e-37	0.555297	1	0.998	8.58578e-33	Upregulated	Fos	1.02894e-23	0.519133	1	0.998	1.89911e-19	Upregulated	Up in Both
8.65465e-37	0.628167	0.999	0.995	1.59739e-32	Upregulated	Id3	1.02737e-10	0.397676	0.996	0.995	1.89622e-06	Upregulated	Up in Both
1.05848e-35	0.355116	1	1	1.95364e-31	Upregulated	Rps15a	9.80133e-44	0.505146	1	1	1.80903e-39	Upregulated	Up in Both
1.80778e-34	0.309496	1	1	3.33661e-30	Upregulated	Rpl23	9.64694e-48	0.468416	1	1	1.78054e-43	Upregulated	Up in Both
5.99047e-34	0.342835	1	1	1.10566e-29	Upregulated	Rpl9	2.82709e-50	0.541033	1	1	5.21796e-46	Upregulated	Up in Both
2.55806e-33	0.579447	0.987	0.96	4.72142e-29	Upregulated	Hmgb1	2.34512e-23	0.567654	0.985	0.96	4.32839e-19	Upregulated	Up in Both
8.58745e-33	0.336939	1	1	1.58498e-28	Upregulated	Krt5	9.1053e-41	0.492617	1	1	1.68057e-36	Upregulated	Up in Both
9.014e-33	0.311371	1	1	1.66371e-28	Upregulated	Rps27a	1.4289e-39	0.416403	1	1	2.63732e-35	Upregulated	Up in Both
2.56497e-32	0.299009	1	1	4.73416e-28	Upregulated	Rps14	3.23215e-35	0.396662	1	1	5.96559e-31	Upregulated	Up in Both
3.54441e-32	0.468432	0.998	0.978	6.54192e-28	Upregulated	Rpl31	5.47595e-24	0.515396	1	0.978	1.0107e-19	Upregulated	Up in Both
5.30802e-31	0.301107	1	1	9.797e-27	Upregulated	Rpl30	1.26813e-57	0.538748	1	1	2.34059e-53	Upregulated	Up in Both
4.24559e-30	0.320078	1	0.998	7.83609e-26	Upregulated	Rps3a1	2.40288e-43	0.496446	1	0.998	4.43499e-39	Upregulated	Up in Both
4.57785e-30	0.453045	0.998	0.988	8.44933e-26	Upregulated	Naca	6.91157e-35	0.619818	1	0.988	1.27567e-30	Upregulated	Up in Both
1.56228e-29	0.358665	1	0.998	2.8835e-25	Upregulated	Rpl5	3.58579e-37	0.507023	1	0.998	6.6183e-33	Upregulated	Up in Both
1.68034e-29	0.343786	1	1	3.1014e-25	Upregulated	Rpl14	1.25214e-33	0.454537	1	1	2.31107e-29	Upregulated	Up in Both
2.89939e-28	1.03994	0.751	0.553	5.3514e-24	Upregulated	Ndufb1-ps	6.07385e-26	1.1485	0.767	0.553	1.12105e-21	Upregulated	Up in Both
3.88285e-28	0.506537	0.995	0.975	7.16658e-24	Upregulated	Ftl1	6.30432e-48	0.930637	1	0.975	1.16359e-43	Upregulated	Up in Both
5.81416e-28	0.351232	1	1	1.07312e-23	Upregulated	Rpl22	4.76204e-23	0.402896	1	1	8.78929e-19	Upregulated	Up in Both
1.00772e-27	0.741535	0.961	0.894	1.85995e-23	Upregulated	Gpx1	9.37049e-08	0.546531	0.912	0.894	0.00172951	Upregulated	Up in Both
7.89742e-27	0.408168	0.999	0.998	1.45763e-22	Upregulated	Ppia	3.0026e-47	0.706829	1	0.998	5.5419e-43	Upregulated	Up in Both
9.81435e-26	0.275095	1	1	1.81144e-21	Upregulated	Rps16	2.70099e-54	0.533714	1	1	4.98521e-50	Upregulated	Up in Both
4.83895e-25	0.569193	0.992	0.956	8.93125e-21	Upregulated	Id1	8.11296e-15	0.548987	0.99	0.956	1.49741e-10	Upregulated	Up in Both
7.13127e-25	0.285995	1	1	1.31622e-20	Upregulated	Rpl21	6.98721e-59	0.593562	1	1	1.28963e-54	Upregulated	Up in Both
2.18774e-24	0.304546	1	1	4.03792e-20	Upregulated	Rpsa	6.38064e-31	0.437334	1	1	1.17768e-26	Upregulated	Up in Both
1.02117e-23	0.263306	1	1	1.88477e-19	Upregulated	Rpl27a	7.02474e-46	0.46859	1	1	1.29656e-41	Upregulated	Up in Both
1.93075e-22	0.259962	1	0.998	3.56358e-18	Upregulated	Rpl28	4.67969e-45	0.498196	1	0.998	8.63731e-41	Upregulated	Up in Both
3.34152e-22	0.27098	1	1	6.16745e-18	Upregulated	Rps4x	4.15472e-40	0.470992	1	1	7.66837e-36	Upregulated	Up in Both
1.34785e-21	1.24794	0.548	0.301	2.48773e-17	Upregulated	Dbp	4.28412e-09	1.00878	0.48	0.301	7.90721e-05	Upregulated	Up in Both
6.21174e-21	1.04571	0.629	0.41	1.1465e-16	Upregulated	Plp2	2.12392e-34	1.68993	0.719	0.41	3.92012e-30	Upregulated	Up in Both
9.82965e-21	0.72066	0.82	0.679	1.81426e-16	Upregulated	Sec61g	1.70573e-22	0.852356	0.855	0.679	3.14826e-18	Upregulated	Up in Both
2.73684e-20	0.337913	0.999	0.995	5.05139e-16	Upregulated	Rpl7a	6.96493e-24	0.451971	1	0.995	1.28552e-19	Upregulated	Up in Both
6.99118e-20	0.27704	1	1	1.29036e-15	Upregulated	Apoe	5.9689e-37	0.476702	1	1	1.10168e-32	Upregulated	Up in Both
1.36278e-18	0.254134	1	1	2.51529e-14	Upregulated	Rpl8	3.06901e-27	0.407302	1	1	5.66446e-23	Upregulated	Up in Both
1.63505e-18	0.568029	0.907	0.847	3.01782e-14	Upregulated	Cox7c	1.04543e-16	0.648887	0.916	0.847	1.92956e-12	Upregulated	Up in Both
1.7604e-17	0.898523	0.621	0.422	3.24918e-13	Upregulated	Atp5k	2.91886e-25	1.28945	0.7	0.422	5.38734e-21	Upregulated	Up in Both
1.96756e-17	0.271002	1	0.998	3.63152e-13	Upregulated	Rpl27	8.60365e-18	0.342685	1	0.998	1.58798e-13	Upregulated	Up in Both
3.47584e-17	0.473235	0.933	0.852	6.41536e-13	Upregulated	Tomm7	3.44051e-11	0.455597	0.929	0.852	6.35014e-07	Upregulated	Up in Both
4.16647e-17	0.271653	1	1	7.69005e-13	Upregulated	Lgals7	8.30097e-19	0.371154	1	1	1.53211e-14	Upregulated	Up in Both
7.84798e-17	0.333428	0.996	0.995	1.4485e-12	Upregulated	H3f3a	1.48977e-19	0.45358	1	0.995	2.74967e-15	Upregulated	Up in Both
1.98798e-16	0.278013	1	0.995	3.66922e-12	Upregulated	Rpl10a	1.42735e-37	0.530872	1	0.995	2.63446e-33	Upregulated	Up in Both
2.29299e-15	1.63255	0.252	0.069	4.23216e-11	Upregulated	Gm26802	6.22568e-12	1.77953	0.243	0.069	1.14907e-07	Upregulated	Up in Both
3.78867e-15	0.518592	0.869	0.812	6.99274e-11	Upregulated	Gapdh	1.67088e-19	0.7717	0.876	0.812	3.08394e-15	Upregulated	Up in Both
5.90062e-13	0.407217	0.926	0.867	1.08908e-08	Upregulated	Atp5g2	3.41811e-16	0.552666	0.939	0.867	6.30881e-12	Upregulated	Up in Both
1.92777e-12	0.481276	0.866	0.793	3.55808e-08	Upregulated	Mif	4.67623e-26	0.834148	0.922	0.793	8.63091e-22	Upregulated	Up in Both
2.90423e-11	0.372959	0.931	0.879	5.36033e-07	Upregulated	Atp5e	2.10645e-13	0.504934	0.935	0.879	3.88788e-09	Upregulated	Up in Both
5.16614e-11	0.460241	0.832	0.788	9.53514e-07	Upregulated	Snrpg	1.56666e-23	0.802012	0.891	0.788	2.89159e-19	Upregulated	Up in Both
4.64655e-10	0.645196	0.655	0.533	8.57614e-06	Upregulated	Reep5	1.0353e-26	1.28789	0.755	0.533	1.91086e-22	Upregulated	Up in Both
5.76715e-10	0.358303	0.923	0.921	1.06444e-05	Upregulated	Cox6c	1.66705e-10	0.451072	0.933	0.921	3.07688e-06	Upregulated	Up in Both
1.10677e-09	0.36416	0.922	0.884	2.04277e-05	Upregulated	Serf2	1.39165e-15	0.538631	0.933	0.884	2.56857e-11	Upregulated	Up in Both
3.36275e-09	0.737945	0.633	0.531	6.20662e-05	Upregulated	Apoc1	5.15348e-12	1.02358	0.692	0.531	9.51179e-08	Upregulated	Up in Both
9.41232e-09	0.414148	0.828	0.756	0.000173723	Upregulated	Set	4.63035e-07	0.42668	0.828	0.756	0.00854624	Upregulated	Up in Both
3.66029e-08	0.302211	0.932	0.916	0.000675579	Upregulated	Eef1d	8.08633e-11	0.450794	0.941	0.916	1.49249e-06	Upregulated	Up in Both
4.8994e-08	0.507419	0.69	0.583	0.000904283	Upregulated	Atp5md	1.43161e-07	0.596254	0.698	0.583	0.00264233	Upregulated	Up in Both
6.9743e-08	0.780377	0.466	0.333	0.00128725	Upregulated	Dleu2	1.80798e-07	0.836962	0.488	0.333	0.00333699	Upregulated	Up in Both
7.69579e-08	0.284194	0.94	0.926	0.00142041	Upregulated	Atp5l	2.08346e-11	0.435226	0.935	0.926	3.84545e-07	Upregulated	Up in Both
1.29772e-07	0.310806	0.877	0.854	0.0023952	Upregulated	Rps27l	2.7431e-20	0.656033	0.927	0.854	5.06293e-16	Upregulated	Up in Both
2.02125e-07	0.401853	0.775	0.731	0.00373063	Upregulated	Hmgn1	4.29421e-14	0.655539	0.834	0.731	7.92582e-10	Upregulated	Up in Both
3.87714e-07	0.663748	0.41	0.274	0.00715603	Upregulated	Efna3	1.03768e-08	0.988999	0.449	0.274	0.000191525	Upregulated	Up in Both
3.89217e-07	0.582223	0.478	0.338	0.00718377	Upregulated	Dpm3	1.72091e-07	0.725663	0.509	0.338	0.00317629	Upregulated	Up in Both
8.91282e-07	0.375389	0.818	0.723	0.0164504	Upregulated	Ndufa11	3.59704e-09	0.548616	0.805	0.723	6.63906e-05	Upregulated	Up in Both
9.90025e-07	0.439841	0.735	0.684	0.0182729	Upregulated	Cox5b	2.02231e-12	0.660453	0.788	0.684	3.73258e-08	Upregulated	Up in Both
1.37634e-06	0.68354	0.421	0.299	0.025403	Upregulated	Pdcd5	1.71209e-08	0.996789	0.465	0.299	0.000316	Upregulated	Up in Both
1.43343e-06	0.601719	0.514	0.395	0.0264568	Upregulated	Bola2	6.47107e-09	0.806903	0.568	0.395	0.000119436	Upregulated	Up in Both
2.58943e-06	0.567521	0.554	0.459	0.0477931	Upregulated	St13	5.15496e-07	0.703512	0.579	0.459	0.0095145	Upregulated	Up in Both
