# Supplementary material for: PIEZO1-mediated calcium signaling reinforces mechanical properties of hair follicle stem cells to promote quiescence
Source: Sci Adv. 2025 May 28;11(22):eadt2771. doi: 10.1126/sciadv.adt2771 (PMC12118625; doi:10.1126/sciadv.adt2771)
Supplement: Supplementary file 2 — Data S1 to S6 [file sciadv.adt2771_data_s1_to_s6.zip › adt2771_data_s3.xlsx]

## Sheet: NFATC1_DEGs_and_HFSCsI_Piezo1_i
Gene	baseMean	log2FoldChange	lfcSE	stat	pvalue	padj	SharedDown	Down_2week	Down_3week
Pcdh7	3777.95	-3.83678	0.573043	-6.69544	2.15e-11	1.06e-08	TRUE	TRUE	TRUE
Col8a2	4449.94	-3.00609	0.304679	-9.86641	5.82e-23	1.43e-19	TRUE	TRUE	TRUE
Ltbp2	9302.8	-2.63851	0.319426	-8.26015	1.45e-16	1.19e-13	TRUE	TRUE	TRUE
Sema3e	5943.03	-2.0773	0.486058	-4.27376	1.92e-05	0.00172807	TRUE	TRUE	TRUE
Sgms2	11725.3	-2.03563	0.357643	-5.69178	1.26e-08	3.2e-06	TRUE	TRUE	TRUE
Sdk2	6134.79	-1.27168	0.252771	-5.03096	4.88e-07	6.99e-05	TRUE	TRUE	TRUE
Serpinb8	9629.6	-1.156	0.283554	-4.07684	4.57e-05	0.00336574	TRUE	TRUE	TRUE
Cd109	15414.8	-0.899431	0.225168	-3.99449	6.48e-05	0.00436731	TRUE	TRUE	TRUE
Kif21a	13299.7	-0.880848	0.251236	-3.50606	0.000454788	0.021221	TRUE	TRUE	TRUE
Sptbn1	32584.7	-0.871137	0.211446	-4.1199	3.79e-05	0.00293364	TRUE	TRUE	TRUE
Avpi1	17695.4	-0.844331	0.260828	-3.23712	0.00120741	0.0430029	TRUE	TRUE	TRUE
Crebrf	3949.98	-0.810575	0.247978	-3.26873	0.00108029	0.0397231	TRUE	TRUE	TRUE
Cd44	69685.7	-0.785626	0.228213	-3.44251	0.000576348	0.0251073	TRUE	TRUE	TRUE
Macf1	80893.5	-0.688772	0.212966	-3.23419	0.00121987	0.0432381	TRUE	TRUE	TRUE
Adgrg6	12383.5	-0.953949	0.23158	-4.11931	3.8e-05	0.00293364	FALSE	TRUE	FALSE
Postn	58246.1	-4.05634	1.24588	-3.25579	0.00113077	0.0411683	FALSE	FALSE	TRUE
Vwa2	8258.79	-3.57542	0.386504	-9.25068	2.23e-20	3.65e-17	FALSE	FALSE	TRUE
Egfl6	2819.84	-2.63567	0.4593	-5.73846	9.55e-09	2.65e-06	FALSE	FALSE	TRUE
Rcan1	19955.5	-2.29188	0.276947	-8.27553	1.28e-16	1.11e-13	FALSE	FALSE	TRUE
Gjb4	8873.52	-1.73476	0.334253	-5.18997	2.1e-07	3.56e-05	FALSE	FALSE	TRUE
Prlr	9970.57	-1.6958	0.238704	-7.10421	1.21e-12	7.14e-10	FALSE	FALSE	TRUE
Cd34	44996.7	-1.52411	0.290411	-5.2481	1.54e-07	2.76e-05	FALSE	FALSE	TRUE
Nudt4	12992.5	-1.47927	0.259915	-5.69134	1.26e-08	3.2e-06	FALSE	FALSE	TRUE
Grip1	1979.58	-1.44541	0.362045	-3.99236	6.54e-05	0.00438464	FALSE	FALSE	TRUE
Dkk3	16203.7	-1.39431	0.252037	-5.53217	3.16e-08	7.09e-06	FALSE	FALSE	TRUE
Ngf	5084.64	-1.30029	0.29522	-4.40447	1.06e-05	0.00103549	FALSE	FALSE	TRUE
Man1a	1287.55	-1.29938	0.391916	-3.31546	0.00091494	0.0345033	FALSE	FALSE	TRUE
Ptn	21867.6	-1.25939	0.315225	-3.99523	6.46e-05	0.00436731	FALSE	FALSE	TRUE
Tns4	62658.4	-1.22328	0.255433	-4.78904	1.68e-06	0.000202535	FALSE	FALSE	TRUE
Tgm5	12397.1	-1.2137	0.351664	-3.45132	0.000557861	0.0246277	FALSE	FALSE	TRUE
Npnt	29940.3	-1.10451	0.308075	-3.58519	0.000336828	0.0167788	FALSE	FALSE	TRUE
Ppp2r3a	13236.3	-1.06496	0.290935	-3.66047	0.000251752	0.0135974	FALSE	FALSE	TRUE
Col6a1	20375.3	-0.983977	0.235435	-4.17941	2.92e-05	0.00240753	FALSE	FALSE	TRUE
Frem2	9342.37	-0.950429	0.267205	-3.55693	0.000375208	0.0183193	FALSE	FALSE	TRUE
Hagh	5726.64	-0.893898	0.263375	-3.39401	0.000688773	0.0280551	FALSE	FALSE	TRUE
Aqp3	129286	-0.882154	0.242913	-3.63157	0.000281704	0.0147084	FALSE	FALSE	TRUE
Slc22a3	181.019	-10.8089	1.68718	-6.40649	1.49e-10	6.46e-08	FALSE	FALSE	FALSE
Kcnk10	84.7206	-9.71363	1.89406	-5.12846	2.92e-07	4.68e-05	FALSE	FALSE	FALSE
Kcnd3	72.104	-9.48076	1.86005	-5.09706	3.45e-07	5.24e-05	FALSE	FALSE	FALSE
Rab17	71.0079	-9.4584	1.86654	-5.06734	4.03e-07	6.01e-05	FALSE	FALSE	FALSE
Grik1	70.4283	-9.44687	2.77454	-3.40484	0.000662019	0.0271907	FALSE	FALSE	FALSE
Xlr4b	58.9109	-9.18918	1.93613	-4.74615	2.07e-06	0.000240714	FALSE	FALSE	FALSE
Kirrel2	50.2014	-8.95872	2.15445	-4.15824	3.21e-05	0.00257	FALSE	FALSE	FALSE
Dhrs2	128.1	-8.84809	1.6496	-5.36377	8.15e-08	1.65e-05	FALSE	FALSE	FALSE
Glrb	122.494	-8.82979	1.75038	-5.04451	4.55e-07	6.57e-05	FALSE	FALSE	FALSE
Lrrc18	44.942	-8.79905	2.18436	-4.02821	5.62e-05	0.00390906	FALSE	FALSE	FALSE
Trpm3	206.343	-8.55943	1.41179	-6.06284	1.34e-09	4.29e-07	FALSE	FALSE	FALSE
Spock1	37.7145	-8.54615	2.443	-3.49823	0.000468364	0.0217856	FALSE	FALSE	FALSE
Itga4	36.7775	-8.50976	2.24912	-3.78359	0.00015458	0.00904474	FALSE	FALSE	FALSE
Cdh4	36.4069	-8.495	2.2029	-3.85628	0.000115126	0.00716258	FALSE	FALSE	FALSE
Grin3a	35.5116	-8.45832	2.5595	-3.30468	0.000950838	0.0357408	FALSE	FALSE	FALSE
Lancl3	33.1506	-8.3598	2.25767	-3.70284	0.000213195	0.0119074	FALSE	FALSE	FALSE
Mmp28	32.8308	-8.346	2.32327	-3.59235	0.000327714	0.0163802	FALSE	FALSE	FALSE
A330035P11Rik	32.8043	-8.34424	2.25979	-3.69248	0.000222075	0.0122596	FALSE	FALSE	FALSE
Col27a1	32.7311	-8.34158	2.30723	-3.6154	0.000299884	0.0153003	FALSE	FALSE	FALSE
D030025P21Rik	32.1927	-8.31753	2.28219	-3.64454	0.000267866	0.0142075	FALSE	FALSE	FALSE
D330023K18Rik	31.0249	-8.26359	2.34469	-3.52439	0.00042446	0.0201892	FALSE	FALSE	FALSE
Kcnh2	30.9359	-8.25995	2.29166	-3.60435	0.000312933	0.0158021	FALSE	FALSE	FALSE
Snhg11	30.2384	-8.22666	2.3262	-3.53652	0.000405441	0.0194731	FALSE	FALSE	FALSE
Nav3	29.9395	-8.21218	2.37932	-3.45148	0.000557517	0.0246277	FALSE	FALSE	FALSE
Klk14	71.6665	-8.05646	1.81788	-4.43178	9.35e-06	0.000924859	FALSE	FALSE	FALSE
Odf3l1	25.7482	-7.99505	2.41969	-3.30416	0.000952604	0.0357408	FALSE	FALSE	FALSE
Pcdhb3	24.3079	-7.9118	2.47135	-3.20141	0.00136755	0.0471134	FALSE	FALSE	FALSE
St8sia2	55.3086	-7.68781	1.98182	-3.87917	0.000104814	0.00660462	FALSE	FALSE	FALSE
Acyp2	49.6484	-7.45123	1.90529	-3.91081	9.2e-05	0.00594884	FALSE	FALSE	FALSE
Ptger1	97.5733	-7.38499	1.43457	-5.14787	2.63e-07	4.32e-05	FALSE	FALSE	FALSE
Tmem59l	32.3724	-6.91383	2.11124	-3.27477	0.00105746	0.0392753	FALSE	FALSE	FALSE
Pcolce2	226.871	-6.5122	0.984412	-6.61532	3.71e-11	1.76e-08	FALSE	FALSE	FALSE
Krt24	11236.7	-6.38706	1.15012	-5.55337	2.8e-08	6.56e-06	FALSE	FALSE	FALSE
Klhl32	59.1091	-5.99672	1.57076	-3.81772	0.000134692	0.00813948	FALSE	FALSE	FALSE
Ramp3	865.559	-5.95285	1.81238	-3.28456	0.00102143	0.0380329	FALSE	FALSE	FALSE
Hhip	427.891	-5.71348	0.726195	-7.8677	3.61e-15	2.8e-12	FALSE	FALSE	FALSE
Chat	1440.56	-5.54273	0.655944	-8.45	2.91e-17	3.07e-14	FALSE	FALSE	FALSE
Lmcd1	310.777	-5.44259	1.0359	-5.25397	1.49e-07	2.74e-05	FALSE	FALSE	FALSE
Serpinb11	3100.75	-5.38244	0.373058	-14.4279	3.45e-47	5.09e-43	FALSE	FALSE	FALSE
Cnksr2	74.13	-5.23522	1.49842	-3.49383	0.000476149	0.022014	FALSE	FALSE	FALSE
1700019D03Rik	65.5108	-5.07685	1.56001	-3.25437	0.00113646	0.0412735	FALSE	FALSE	FALSE
Slit1	97.6457	-5.05832	1.31106	-3.8582	0.000114227	0.00713677	FALSE	FALSE	FALSE
Galnt15	445.657	-5.0441	0.601484	-8.38609	5.03e-17	4.63e-14	FALSE	FALSE	FALSE
Egflam	160.982	-5.02265	1.419	-3.53956	0.000400797	0.0193129	FALSE	FALSE	FALSE
Strip2	376.183	-4.93913	0.537401	-9.19077	3.9e-20	5.75e-17	FALSE	FALSE	FALSE
Pcdh20	118.408	-4.91999	1.3267	-3.70844	0.000208543	0.0116967	FALSE	FALSE	FALSE
Ptprd	59.4071	-4.90853	1.53611	-3.19543	0.00139624	0.0479895	FALSE	FALSE	FALSE
Dab2	1004.98	-4.82108	0.757993	-6.36032	2.01e-10	8.25e-08	FALSE	FALSE	FALSE
Vit	519.835	-4.71214	0.674869	-6.9823	2.9e-12	1.65e-09	FALSE	FALSE	FALSE
Col4a4	365.971	-4.60702	0.856668	-5.37783	7.54e-08	1.54e-05	FALSE	FALSE	FALSE
Mrgprf	1856.24	-4.50367	0.384091	-11.7255	9.43e-32	4.63e-28	FALSE	FALSE	FALSE
Sphkap	153.739	-4.46358	0.990011	-4.50862	6.53e-06	0.000682371	FALSE	FALSE	FALSE
Kcnma1	233.444	-4.34598	1.29932	-3.34482	0.000823354	0.0317811	FALSE	FALSE	FALSE
Bdnf	1468.29	-4.30773	0.431325	-9.98719	1.73e-23	5.11e-20	FALSE	FALSE	FALSE
Grem1	5318.98	-3.9967	1.08856	-3.67156	0.000241078	0.0131655	FALSE	FALSE	FALSE
Atp2a3	2841.64	-3.86725	0.294429	-13.1347	2.08e-39	1.54e-35	FALSE	FALSE	FALSE
H2-Q4	5377.4	-3.67159	0.602377	-6.09518	1.09e-09	3.84e-07	FALSE	FALSE	FALSE
Aspn	262.675	-3.56119	1.03538	-3.43949	0.000582806	0.0251073	FALSE	FALSE	FALSE
Calml3	28101.5	-3.53217	0.414315	-8.52532	1.52e-17	1.73e-14	FALSE	FALSE	FALSE
Ctgf	10735.4	-3.50516	0.392659	-8.92673	4.39e-19	5.88e-16	FALSE	FALSE	FALSE
Adamts7	192.261	-3.45091	0.707232	-4.87947	1.06e-06	0.000134055	FALSE	FALSE	FALSE
Cdh13	1676.99	-3.37547	0.500456	-6.74479	1.53e-11	7.79e-09	FALSE	FALSE	FALSE
Igfbp5	14708	-3.27315	0.514964	-6.35607	2.07e-10	8.25e-08	FALSE	FALSE	FALSE
Ntf3	233.7	-3.23807	0.8865	-3.65264	0.000259554	0.0139168	FALSE	FALSE	FALSE
Ano1	1816.71	-3.19822	0.371149	-8.61708	6.87e-18	8.44e-15	FALSE	FALSE	FALSE
Tsga10	132.808	-3.12926	0.76798	-4.07466	4.61e-05	0.00338049	FALSE	FALSE	FALSE
Wdfy4	615.106	-3.03719	0.491509	-6.17932	6.44e-10	2.37e-07	FALSE	FALSE	FALSE
Sorbs2	1637.75	-3.02269	0.318833	-9.4805	2.53e-21	5.33e-18	FALSE	FALSE	FALSE
Olfm1	282.063	-3.01653	0.714031	-4.22464	2.39e-05	0.00203978	FALSE	FALSE	FALSE
Sgcd	233.261	-3.01418	0.86273	-3.49376	0.000476262	0.022014	FALSE	FALSE	FALSE
Crispld1	690.016	-2.97942	0.552935	-5.38837	7.11e-08	1.48e-05	FALSE	FALSE	FALSE
Slc2a12	200.619	-2.94879	0.659637	-4.47033	7.81e-06	0.000793737	FALSE	FALSE	FALSE
Crlf1	2186.15	-2.87806	0.371753	-7.74187	9.8e-15	6.88e-12	FALSE	FALSE	FALSE
Klk8	415.314	-2.86231	0.834122	-3.43152	0.000600204	0.0255781	FALSE	FALSE	FALSE
Wfdc3	599.416	-2.77751	0.698529	-3.97623	7e-05	0.00465042	FALSE	FALSE	FALSE
Robo2	1748.4	-2.75942	0.683357	-4.03804	5.39e-05	0.00380265	FALSE	FALSE	FALSE
Peg3	3618.19	-2.74318	0.326873	-8.39217	4.77e-17	4.63e-14	FALSE	FALSE	FALSE
Osbp2	106.599	-2.73515	0.842647	-3.2459	0.00117079	0.0421456	FALSE	FALSE	FALSE
Ccdc109b	176.016	-2.67831	0.752045	-3.56138	0.000368917	0.0181323	FALSE	FALSE	FALSE
Pla2g2f	4869.62	-2.67789	0.345169	-7.7582	8.61e-15	6.35e-12	FALSE	FALSE	FALSE
Dpysl3	415.197	-2.6549	0.789211	-3.36399	0.000768257	0.0305336	FALSE	FALSE	FALSE
Fstl1	6169.15	-2.65347	0.562245	-4.71943	2.37e-06	0.000268251	FALSE	FALSE	FALSE
Gm8801	178.451	-2.62789	0.749021	-3.50843	0.000450756	0.021143	FALSE	FALSE	FALSE
Fbln1	2690.79	-2.61035	0.456232	-5.72155	1.06e-08	2.78e-06	FALSE	FALSE	FALSE
Tfcp2l1	167.946	-2.57934	0.708295	-3.64162	0.000270926	0.0143183	FALSE	FALSE	FALSE
Lgi4	214.37	-2.52675	0.62461	-4.04533	5.23e-05	0.00370397	FALSE	FALSE	FALSE
Il31ra	6483.22	-2.34683	0.448084	-5.23748	1.63e-07	2.89e-05	FALSE	FALSE	FALSE
Ppap2a	1585.49	-2.32387	0.426202	-5.4525	4.97e-08	1.09e-05	FALSE	FALSE	FALSE
Serpinb3b	449.389	-2.26909	0.672587	-3.37367	0.000741731	0.0296391	FALSE	FALSE	FALSE
Tmem200b	250.947	-2.24967	0.61506	-3.65765	0.000254539	0.0136977	FALSE	FALSE	FALSE
Crebl2	298.628	-2.24055	0.689977	-3.24728	0.00116512	0.0421456	FALSE	FALSE	FALSE
S1pr5	628.76	-2.2299	0.45126	-4.94149	7.75e-07	0.000104877	FALSE	FALSE	FALSE
Ank	25412	-2.22471	0.295911	-7.51815	5.56e-14	3.41e-11	FALSE	FALSE	FALSE
Nkd1	1100.76	-2.15272	0.38917	-5.53156	3.17e-08	7.09e-06	FALSE	FALSE	FALSE
Hs3st3b1	372.448	-2.14885	0.658355	-3.26397	0.00109863	0.0402451	FALSE	FALSE	FALSE
Nos1ap	387.922	-2.13944	0.547745	-3.90591	9.39e-05	0.00601804	FALSE	FALSE	FALSE
Nt5e	15443.5	-2.11864	0.338685	-6.25549	3.96e-10	1.5e-07	FALSE	FALSE	FALSE
Rps6ka2	583.534	-2.10769	0.607328	-3.47043	0.000519631	0.0232886	FALSE	FALSE	FALSE
Pdlim3	3590.02	-2.10183	0.3575	-5.87923	4.12e-09	1.17e-06	FALSE	FALSE	FALSE
Tekt2	2188.23	-2.07752	0.510292	-4.07124	4.68e-05	0.00341346	FALSE	FALSE	FALSE
Gdpd2	505.025	-2.02494	0.593138	-3.41394	0.000640307	0.0266134	FALSE	FALSE	FALSE
Tns1	24294.4	-1.96805	0.259105	-7.59558	3.06e-14	2.05e-11	FALSE	FALSE	FALSE
Cacna1c	4198.85	-1.96059	0.354106	-5.53673	3.08e-08	7.09e-06	FALSE	FALSE	FALSE
Igfbp7	2098.85	-1.95738	0.367207	-5.33045	9.8e-08	1.93e-05	FALSE	FALSE	FALSE
Ltbp1	1804.5	-1.91725	0.456706	-4.19798	2.69e-05	0.00226906	FALSE	FALSE	FALSE
Antxr1	3554.26	-1.91569	0.39245	-4.88136	1.05e-06	0.000133922	FALSE	FALSE	FALSE
Wnt7b	2493.99	-1.87315	0.381838	-4.90561	9.31e-07	0.000121532	FALSE	FALSE	FALSE
Ngef	297.489	-1.8476	0.55111	-3.35251	0.000800825	0.0314047	FALSE	FALSE	FALSE
Adarb1	5237.02	-1.83926	0.360274	-5.10516	3.31e-07	5.13e-05	FALSE	FALSE	FALSE
Ablim1	2930.39	-1.83887	0.302379	-6.08136	1.19e-09	3.95e-07	FALSE	FALSE	FALSE
Vwa1	2874.03	-1.83521	0.506844	-3.62085	0.000293631	0.0150333	FALSE	FALSE	FALSE
Fbxo2	682.017	-1.7966	0.438666	-4.09559	4.21e-05	0.00316788	FALSE	FALSE	FALSE
Tuba8	619.804	-1.74833	0.396312	-4.4115	1.03e-05	0.00100914	FALSE	FALSE	FALSE
Lgr6	1591.47	-1.70865	0.496856	-3.43892	0.00058405	0.0251073	FALSE	FALSE	FALSE
Gsdma3	1341.74	-1.69986	0.406415	-4.18258	2.88e-05	0.00240097	FALSE	FALSE	FALSE
S100a4	9430.42	-1.69647	0.351302	-4.8291	1.37e-06	0.000169945	FALSE	FALSE	FALSE
Cyp26b1	2274.93	-1.69306	0.392458	-4.314	1.6e-05	0.00150573	FALSE	FALSE	FALSE
Megf6	8730.29	-1.67648	0.341133	-4.91447	8.9e-07	0.000117467	FALSE	FALSE	FALSE
Gjb5	1282.67	-1.65551	0.380952	-4.34571	1.39e-05	0.00132922	FALSE	FALSE	FALSE
Pi15	42866.7	-1.6427	0.50782	-3.2348	0.00121726	0.0432381	FALSE	FALSE	FALSE
Arrb1	2153.2	-1.63762	0.302442	-5.41468	6.14e-08	1.33e-05	FALSE	FALSE	FALSE
Krt80	10607.8	-1.59835	0.300482	-5.31928	1.04e-07	2.02e-05	FALSE	FALSE	FALSE
Rnf150	1852.7	-1.57251	0.28294	-5.55775	2.73e-08	6.5e-06	FALSE	FALSE	FALSE
Fmn1	2291.2	-1.55482	0.298543	-5.20801	1.91e-07	3.27e-05	FALSE	FALSE	FALSE
Syne3	920.645	-1.53932	0.401095	-3.8378	0.000124141	0.00756386	FALSE	FALSE	FALSE
Atp6v0e2	1203.36	-1.52559	0.479054	-3.1846	0.00144954	0.0494757	FALSE	FALSE	FALSE
Gm7694	784.318	-1.5002	0.444428	-3.37557	0.000736627	0.0295362	FALSE	FALSE	FALSE
Gjb3	2405.41	-1.4791	0.279871	-5.28492	1.26e-07	2.35e-05	FALSE	FALSE	FALSE
Tcta	574.325	-1.46249	0.424259	-3.44717	0.000566498	0.0247864	FALSE	FALSE	FALSE
Tnfrsf11b	5611.91	-1.44453	0.272848	-5.29425	1.2e-07	2.26e-05	FALSE	FALSE	FALSE
Tnfrsf21	1457.65	-1.43547	0.305314	-4.70162	2.58e-06	0.000290517	FALSE	FALSE	FALSE
Ppap2b	3269.31	-1.42189	0.341656	-4.16177	3.16e-05	0.00254445	FALSE	FALSE	FALSE
Hpcal1	2251.32	-1.41162	0.315871	-4.46898	7.86e-06	0.000793737	FALSE	FALSE	FALSE
Ergic1	3374.06	-1.3808	0.364878	-3.78428	0.000154156	0.00904474	FALSE	FALSE	FALSE
Gm53	1147.76	-1.37103	0.321145	-4.2692	1.96e-05	0.00174252	FALSE	FALSE	FALSE
Abhd1	1304.33	-1.37053	0.373657	-3.66788	0.000244571	0.013307	FALSE	FALSE	FALSE
Adamtsl4	9511.01	-1.36295	0.285504	-4.77385	1.81e-06	0.000214918	FALSE	FALSE	FALSE
Igdcc4	4645.59	-1.3629	0.291062	-4.68251	2.83e-06	0.000314177	FALSE	FALSE	FALSE
Phospho1	3178.55	-1.36067	0.399338	-3.4073	0.000656086	0.0270223	FALSE	FALSE	FALSE
Col6a2	4928.96	-1.35817	0.264413	-5.13654	2.8e-07	4.53e-05	FALSE	FALSE	FALSE
Ccdc3	6609.88	-1.35799	0.263792	-5.14795	2.63e-07	4.32e-05	FALSE	FALSE	FALSE
Inpp4b	1839.72	-1.33517	0.325137	-4.10649	4.02e-05	0.00303766	FALSE	FALSE	FALSE
Ptges	2897.37	-1.32777	0.275941	-4.8118	1.5e-06	0.000182277	FALSE	FALSE	FALSE
Pard3b	702.515	-1.32719	0.395843	-3.35282	0.000799937	0.0314047	FALSE	FALSE	FALSE
Bcl2	2728.32	-1.32114	0.265087	-4.98381	6.23e-07	8.75e-05	FALSE	FALSE	FALSE
Anxa8	44395.2	-1.31858	0.272954	-4.8308	1.36e-06	0.000169927	FALSE	FALSE	FALSE
Spon2	3017.21	-1.31402	0.321111	-4.09212	4.27e-05	0.00319938	FALSE	FALSE	FALSE
Vsig10	1149.38	-1.30143	0.388735	-3.34786	0.000814374	0.0315999	FALSE	FALSE	FALSE
Ecm1	30886.4	-1.29673	0.324639	-3.99437	6.49e-05	0.00436731	FALSE	FALSE	FALSE
Duox1	3548.41	-1.29543	0.305356	-4.24234	2.21e-05	0.0019414	FALSE	FALSE	FALSE
Mfap3l	5135.82	-1.28639	0.292289	-4.40107	1.08e-05	0.00104491	FALSE	FALSE	FALSE
Mras	874.198	-1.26916	0.349532	-3.63102	0.000282298	0.0147084	FALSE	FALSE	FALSE
Camkk1	2627.33	-1.2332	0.312968	-3.94035	8.14e-05	0.00535578	FALSE	FALSE	FALSE
Esyt3	5486.97	-1.22716	0.337592	-3.63503	0.000277944	0.0145847	FALSE	FALSE	FALSE
Hoxb9	2552.8	-1.22659	0.295458	-4.15148	3.3e-05	0.00261865	FALSE	FALSE	FALSE
Camk4	4592.79	-1.22346	0.358393	-3.41375	0.000640744	0.0266134	FALSE	FALSE	FALSE
Gpr3	835.41	-1.21535	0.382011	-3.18144	0.00146544	0.0497879	FALSE	FALSE	FALSE
Caskin2	4247.85	-1.2151	0.363885	-3.33926	0.00084003	0.0322101	FALSE	FALSE	FALSE
Phyhip	7257.62	-1.20435	0.355245	-3.39019	0.000698434	0.0283247	FALSE	FALSE	FALSE
Tcaf2	1336.66	-1.1882	0.33445	-3.55269	0.000381312	0.0185559	FALSE	FALSE	FALSE
Hoxc8	4120.77	-1.17238	0.348925	-3.35999	0.000779454	0.0307301	FALSE	FALSE	FALSE
Garem	1107.09	-1.16347	0.325007	-3.57983	0.000343824	0.0170697	FALSE	FALSE	FALSE
Cacnb1	1873.23	-1.15971	0.305663	-3.79408	0.00014819	0.00881072	FALSE	FALSE	FALSE
Kazn	1285.86	-1.08649	0.338126	-3.21327	0.00131232	0.0457471	FALSE	FALSE	FALSE
Rab8b	7852.06	-1.07546	0.289279	-3.71773	0.000201022	0.0114003	FALSE	FALSE	FALSE
Cgnl1	4150.35	-1.06587	0.255753	-4.16757	3.08e-05	0.00249418	FALSE	FALSE	FALSE
Fry	4224.93	-1.06177	0.329613	-3.22125	0.00127633	0.0448084	FALSE	FALSE	FALSE
Slc35e4	4774.46	-1.0574	0.249921	-4.23093	2.33e-05	0.00200678	FALSE	FALSE	FALSE
Foxn2	5274.8	-1.04479	0.244581	-4.27177	1.94e-05	0.00173298	FALSE	FALSE	FALSE
Pmp22	3378.11	-1.0355	0.285686	-3.62463	0.000289377	0.0150242	FALSE	FALSE	FALSE
Pogk	6960.91	-1.01834	0.298657	-3.40973	0.000650277	0.0268581	FALSE	FALSE	FALSE
Rab11fip5	8430.06	-1.01581	0.315978	-3.2148	0.00130535	0.0457181	FALSE	FALSE	FALSE
Tnk1	7090.5	-1.01263	0.300006	-3.37537	0.000737154	0.0295362	FALSE	FALSE	FALSE
Tob1	15557	-0.986217	0.272992	-3.61263	0.000303111	0.0154116	FALSE	FALSE	FALSE
Hspb8	34822.5	-0.946863	0.27519	-3.44077	0.000580067	0.0251073	FALSE	FALSE	FALSE
Slc39a13	4866.1	-0.943396	0.27503	-3.43015	0.000603238	0.0256333	FALSE	FALSE	FALSE
Sbsn	83957.5	-0.931183	0.207142	-4.49539	6.94e-06	0.000716043	FALSE	FALSE	FALSE
Tpst1	3250.08	-0.916616	0.28805	-3.18214	0.00146189	0.049782	FALSE	FALSE	FALSE
Rnf208	3015.71	-0.912643	0.261605	-3.48863	0.00048551	0.0222324	FALSE	FALSE	FALSE
Dusp14	3803.35	-0.887535	0.261164	-3.39838	0.000677873	0.0276876	FALSE	FALSE	FALSE
Ankrd10	11701.5	-0.875415	0.263676	-3.32004	0.00090003	0.0340281	FALSE	FALSE	FALSE
Arhgap44	6267.13	-0.868356	0.252992	-3.43234	0.000598388	0.0255746	FALSE	FALSE	FALSE
Csrp1	71003.1	-0.864909	0.236	-3.66487	0.000247463	0.0134149	FALSE	FALSE	FALSE
Ube2q2	5750.96	-0.854767	0.263292	-3.24646	0.00116851	0.0421456	FALSE	FALSE	FALSE
S100a6	95438.7	-0.815842	0.243643	-3.34851	0.000812469	0.0315999	FALSE	FALSE	FALSE
Tmbim1	24460.6	-0.751036	0.225294	-3.33358	0.000857369	0.0325822	FALSE	FALSE	FALSE
Evpl	12553.1	-0.73825	0.225809	-3.26935	0.00107795	0.0397231	FALSE	FALSE	FALSE

## Sheet: Sheet1
Slc22a3	181.019	-10.8089	1.68718	-6.40649	1.49e-10	6.46e-08	FALSE	FALSE	FALSE
Kcnk10	84.7206	-9.71363	1.89406	-5.12846	2.92e-07	4.68e-05	FALSE	FALSE	FALSE
Kcnd3	72.104	-9.48076	1.86005	-5.09706	3.45e-07	5.24e-05	FALSE	FALSE	FALSE
Rab17	71.0079	-9.4584	1.86654	-5.06734	4.03e-07	6.01e-05	FALSE	FALSE	FALSE
Grik1	70.4283	-9.44687	2.77454	-3.40484	0.000662019	0.0271907	FALSE	FALSE	FALSE
Xlr4b	58.9109	-9.18918	1.93613	-4.74615	2.07e-06	0.000240714	FALSE	FALSE	FALSE
Kirrel2	50.2014	-8.95872	2.15445	-4.15824	3.21e-05	0.00257	FALSE	FALSE	FALSE
Dhrs2	128.1	-8.84809	1.6496	-5.36377	8.15e-08	1.65e-05	FALSE	FALSE	FALSE
Glrb	122.494	-8.82979	1.75038	-5.04451	4.55e-07	6.57e-05	FALSE	FALSE	FALSE
Lrrc18	44.942	-8.79905	2.18436	-4.02821	5.62e-05	0.00390906	FALSE	FALSE	FALSE
Trpm3	206.343	-8.55943	1.41179	-6.06284	1.34e-09	4.29e-07	FALSE	FALSE	FALSE
Spock1	37.7145	-8.54615	2.443	-3.49823	0.000468364	0.0217856	FALSE	FALSE	FALSE
Itga4	36.7775	-8.50976	2.24912	-3.78359	0.00015458	0.00904474	FALSE	FALSE	FALSE
Cdh4	36.4069	-8.495	2.2029	-3.85628	0.000115126	0.00716258	FALSE	FALSE	FALSE
Grin3a	35.5116	-8.45832	2.5595	-3.30468	0.000950838	0.0357408	FALSE	FALSE	FALSE
Lancl3	33.1506	-8.3598	2.25767	-3.70284	0.000213195	0.0119074	FALSE	FALSE	FALSE
Mmp28	32.8308	-8.346	2.32327	-3.59235	0.000327714	0.0163802	FALSE	FALSE	FALSE
A330035P11Rik	32.8043	-8.34424	2.25979	-3.69248	0.000222075	0.0122596	FALSE	FALSE	FALSE
Col27a1	32.7311	-8.34158	2.30723	-3.6154	0.000299884	0.0153003	FALSE	FALSE	FALSE
D030025P21Rik	32.1927	-8.31753	2.28219	-3.64454	0.000267866	0.0142075	FALSE	FALSE	FALSE
D330023K18Rik	31.0249	-8.26359	2.34469	-3.52439	0.00042446	0.0201892	FALSE	FALSE	FALSE
Kcnh2	30.9359	-8.25995	2.29166	-3.60435	0.000312933	0.0158021	FALSE	FALSE	FALSE
Snhg11	30.2384	-8.22666	2.3262	-3.53652	0.000405441	0.0194731	FALSE	FALSE	FALSE
Nav3	29.9395	-8.21218	2.37932	-3.45148	0.000557517	0.0246277	FALSE	FALSE	FALSE
Klk14	71.6665	-8.05646	1.81788	-4.43178	9.35e-06	0.000924859	FALSE	FALSE	FALSE
Odf3l1	25.7482	-7.99505	2.41969	-3.30416	0.000952604	0.0357408	FALSE	FALSE	FALSE
Pcdhb3	24.3079	-7.9118	2.47135	-3.20141	0.00136755	0.0471134	FALSE	FALSE	FALSE
St8sia2	55.3086	-7.68781	1.98182	-3.87917	0.000104814	0.00660462	FALSE	FALSE	FALSE
Acyp2	49.6484	-7.45123	1.90529	-3.91081	9.2e-05	0.00594884	FALSE	FALSE	FALSE
Ptger1	97.5733	-7.38499	1.43457	-5.14787	2.63e-07	4.32e-05	FALSE	FALSE	FALSE
Tmem59l	32.3724	-6.91383	2.11124	-3.27477	0.00105746	0.0392753	FALSE	FALSE	FALSE
Pcolce2	226.871	-6.5122	0.984412	-6.61532	3.71e-11	1.76e-08	FALSE	FALSE	FALSE
Krt24	11236.7	-6.38706	1.15012	-5.55337	2.8e-08	6.56e-06	FALSE	FALSE	FALSE
Klhl32	59.1091	-5.99672	1.57076	-3.81772	0.000134692	0.00813948	FALSE	FALSE	FALSE
Ramp3	865.559	-5.95285	1.81238	-3.28456	0.00102143	0.0380329	FALSE	FALSE	FALSE
Hhip	427.891	-5.71348	0.726195	-7.8677	3.61e-15	2.8e-12	FALSE	FALSE	FALSE
Chat	1440.56	-5.54273	0.655944	-8.45	2.91e-17	3.07e-14	FALSE	FALSE	FALSE
Lmcd1	310.777	-5.44259	1.0359	-5.25397	1.49e-07	2.74e-05	FALSE	FALSE	FALSE
Serpinb11	3100.75	-5.38244	0.373058	-14.4279	3.45e-47	5.09e-43	FALSE	FALSE	FALSE
Cnksr2	74.13	-5.23522	1.49842	-3.49383	0.000476149	0.022014	FALSE	FALSE	FALSE
1700019D03Rik	65.5108	-5.07685	1.56001	-3.25437	0.00113646	0.0412735	FALSE	FALSE	FALSE
Slit1	97.6457	-5.05832	1.31106	-3.8582	0.000114227	0.00713677	FALSE	FALSE	FALSE
Galnt15	445.657	-5.0441	0.601484	-8.38609	5.03e-17	4.63e-14	FALSE	FALSE	FALSE
Egflam	160.982	-5.02265	1.419	-3.53956	0.000400797	0.0193129	FALSE	FALSE	FALSE
Strip2	376.183	-4.93913	0.537401	-9.19077	3.9e-20	5.75e-17	FALSE	FALSE	FALSE
Pcdh20	118.408	-4.91999	1.3267	-3.70844	0.000208543	0.0116967	FALSE	FALSE	FALSE
Ptprd	59.4071	-4.90853	1.53611	-3.19543	0.00139624	0.0479895	FALSE	FALSE	FALSE
Dab2	1004.98	-4.82108	0.757993	-6.36032	2.01e-10	8.25e-08	FALSE	FALSE	FALSE
Vit	519.835	-4.71214	0.674869	-6.9823	2.9e-12	1.65e-09	FALSE	FALSE	FALSE
Col4a4	365.971	-4.60702	0.856668	-5.37783	7.54e-08	1.54e-05	FALSE	FALSE	FALSE
Mrgprf	1856.24	-4.50367	0.384091	-11.7255	9.43e-32	4.63e-28	FALSE	FALSE	FALSE
Sphkap	153.739	-4.46358	0.990011	-4.50862	6.53e-06	0.000682371	FALSE	FALSE	FALSE
Kcnma1	233.444	-4.34598	1.29932	-3.34482	0.000823354	0.0317811	FALSE	FALSE	FALSE
Bdnf	1468.29	-4.30773	0.431325	-9.98719	1.73e-23	5.11e-20	FALSE	FALSE	FALSE
Grem1	5318.98	-3.9967	1.08856	-3.67156	0.000241078	0.0131655	FALSE	FALSE	FALSE
Atp2a3	2841.64	-3.86725	0.294429	-13.1347	2.08e-39	1.54e-35	FALSE	FALSE	FALSE
H2-Q4	5377.4	-3.67159	0.602377	-6.09518	1.09e-09	3.84e-07	FALSE	FALSE	FALSE
Aspn	262.675	-3.56119	1.03538	-3.43949	0.000582806	0.0251073	FALSE	FALSE	FALSE
Calml3	28101.5	-3.53217	0.414315	-8.52532	1.52e-17	1.73e-14	FALSE	FALSE	FALSE
Ctgf	10735.4	-3.50516	0.392659	-8.92673	4.39e-19	5.88e-16	FALSE	FALSE	FALSE
Adamts7	192.261	-3.45091	0.707232	-4.87947	1.06e-06	0.000134055	FALSE	FALSE	FALSE
Cdh13	1676.99	-3.37547	0.500456	-6.74479	1.53e-11	7.79e-09	FALSE	FALSE	FALSE
Igfbp5	14708	-3.27315	0.514964	-6.35607	2.07e-10	8.25e-08	FALSE	FALSE	FALSE
Ntf3	233.7	-3.23807	0.8865	-3.65264	0.000259554	0.0139168	FALSE	FALSE	FALSE
Ano1	1816.71	-3.19822	0.371149	-8.61708	6.87e-18	8.44e-15	FALSE	FALSE	FALSE
Tsga10	132.808	-3.12926	0.76798	-4.07466	4.61e-05	0.00338049	FALSE	FALSE	FALSE
Wdfy4	615.106	-3.03719	0.491509	-6.17932	6.44e-10	2.37e-07	FALSE	FALSE	FALSE
Sorbs2	1637.75	-3.02269	0.318833	-9.4805	2.53e-21	5.33e-18	FALSE	FALSE	FALSE
Olfm1	282.063	-3.01653	0.714031	-4.22464	2.39e-05	0.00203978	FALSE	FALSE	FALSE
Sgcd	233.261	-3.01418	0.86273	-3.49376	0.000476262	0.022014	FALSE	FALSE	FALSE
Crispld1	690.016	-2.97942	0.552935	-5.38837	7.11e-08	1.48e-05	FALSE	FALSE	FALSE
Slc2a12	200.619	-2.94879	0.659637	-4.47033	7.81e-06	0.000793737	FALSE	FALSE	FALSE
Crlf1	2186.15	-2.87806	0.371753	-7.74187	9.8e-15	6.88e-12	FALSE	FALSE	FALSE
Klk8	415.314	-2.86231	0.834122	-3.43152	0.000600204	0.0255781	FALSE	FALSE	FALSE
Wfdc3	599.416	-2.77751	0.698529	-3.97623	7e-05	0.00465042	FALSE	FALSE	FALSE
Robo2	1748.4	-2.75942	0.683357	-4.03804	5.39e-05	0.00380265	FALSE	FALSE	FALSE
Peg3	3618.19	-2.74318	0.326873	-8.39217	4.77e-17	4.63e-14	FALSE	FALSE	FALSE
Osbp2	106.599	-2.73515	0.842647	-3.2459	0.00117079	0.0421456	FALSE	FALSE	FALSE
Ccdc109b	176.016	-2.67831	0.752045	-3.56138	0.000368917	0.0181323	FALSE	FALSE	FALSE
Pla2g2f	4869.62	-2.67789	0.345169	-7.7582	8.61e-15	6.35e-12	FALSE	FALSE	FALSE
Dpysl3	415.197	-2.6549	0.789211	-3.36399	0.000768257	0.0305336	FALSE	FALSE	FALSE
Fstl1	6169.15	-2.65347	0.562245	-4.71943	2.37e-06	0.000268251	FALSE	FALSE	FALSE
Gm8801	178.451	-2.62789	0.749021	-3.50843	0.000450756	0.021143	FALSE	FALSE	FALSE
Fbln1	2690.79	-2.61035	0.456232	-5.72155	1.06e-08	2.78e-06	FALSE	FALSE	FALSE
Tfcp2l1	167.946	-2.57934	0.708295	-3.64162	0.000270926	0.0143183	FALSE	FALSE	FALSE
Lgi4	214.37	-2.52675	0.62461	-4.04533	5.23e-05	0.00370397	FALSE	FALSE	FALSE
Il31ra	6483.22	-2.34683	0.448084	-5.23748	1.63e-07	2.89e-05	FALSE	FALSE	FALSE
Ppap2a	1585.49	-2.32387	0.426202	-5.4525	4.97e-08	1.09e-05	FALSE	FALSE	FALSE
Serpinb3b	449.389	-2.26909	0.672587	-3.37367	0.000741731	0.0296391	FALSE	FALSE	FALSE
Tmem200b	250.947	-2.24967	0.61506	-3.65765	0.000254539	0.0136977	FALSE	FALSE	FALSE
Crebl2	298.628	-2.24055	0.689977	-3.24728	0.00116512	0.0421456	FALSE	FALSE	FALSE
S1pr5	628.76	-2.2299	0.45126	-4.94149	7.75e-07	0.000104877	FALSE	FALSE	FALSE
Ank	25412	-2.22471	0.295911	-7.51815	5.56e-14	3.41e-11	FALSE	FALSE	FALSE
Nkd1	1100.76	-2.15272	0.38917	-5.53156	3.17e-08	7.09e-06	FALSE	FALSE	FALSE
Hs3st3b1	372.448	-2.14885	0.658355	-3.26397	0.00109863	0.0402451	FALSE	FALSE	FALSE
Nos1ap	387.922	-2.13944	0.547745	-3.90591	9.39e-05	0.00601804	FALSE	FALSE	FALSE
Nt5e	15443.5	-2.11864	0.338685	-6.25549	3.96e-10	1.5e-07	FALSE	FALSE	FALSE
Rps6ka2	583.534	-2.10769	0.607328	-3.47043	0.000519631	0.0232886	FALSE	FALSE	FALSE
Pdlim3	3590.02	-2.10183	0.3575	-5.87923	4.12e-09	1.17e-06	FALSE	FALSE	FALSE
Tekt2	2188.23	-2.07752	0.510292	-4.07124	4.68e-05	0.00341346	FALSE	FALSE	FALSE
Gdpd2	505.025	-2.02494	0.593138	-3.41394	0.000640307	0.0266134	FALSE	FALSE	FALSE
Tns1	24294.4	-1.96805	0.259105	-7.59558	3.06e-14	2.05e-11	FALSE	FALSE	FALSE
Cacna1c	4198.85	-1.96059	0.354106	-5.53673	3.08e-08	7.09e-06	FALSE	FALSE	FALSE
Igfbp7	2098.85	-1.95738	0.367207	-5.33045	9.8e-08	1.93e-05	FALSE	FALSE	FALSE
Ltbp1	1804.5	-1.91725	0.456706	-4.19798	2.69e-05	0.00226906	FALSE	FALSE	FALSE
Antxr1	3554.26	-1.91569	0.39245	-4.88136	1.05e-06	0.000133922	FALSE	FALSE	FALSE
Wnt7b	2493.99	-1.87315	0.381838	-4.90561	9.31e-07	0.000121532	FALSE	FALSE	FALSE
Ngef	297.489	-1.8476	0.55111	-3.35251	0.000800825	0.0314047	FALSE	FALSE	FALSE
Adarb1	5237.02	-1.83926	0.360274	-5.10516	3.31e-07	5.13e-05	FALSE	FALSE	FALSE
Ablim1	2930.39	-1.83887	0.302379	-6.08136	1.19e-09	3.95e-07	FALSE	FALSE	FALSE
Vwa1	2874.03	-1.83521	0.506844	-3.62085	0.000293631	0.0150333	FALSE	FALSE	FALSE
Fbxo2	682.017	-1.7966	0.438666	-4.09559	4.21e-05	0.00316788	FALSE	FALSE	FALSE
Tuba8	619.804	-1.74833	0.396312	-4.4115	1.03e-05	0.00100914	FALSE	FALSE	FALSE
Lgr6	1591.47	-1.70865	0.496856	-3.43892	0.00058405	0.0251073	FALSE	FALSE	FALSE
Gsdma3	1341.74	-1.69986	0.406415	-4.18258	2.88e-05	0.00240097	FALSE	FALSE	FALSE
S100a4	9430.42	-1.69647	0.351302	-4.8291	1.37e-06	0.000169945	FALSE	FALSE	FALSE
Cyp26b1	2274.93	-1.69306	0.392458	-4.314	1.6e-05	0.00150573	FALSE	FALSE	FALSE
Megf6	8730.29	-1.67648	0.341133	-4.91447	8.9e-07	0.000117467	FALSE	FALSE	FALSE
Gjb5	1282.67	-1.65551	0.380952	-4.34571	1.39e-05	0.00132922	FALSE	FALSE	FALSE
Pi15	42866.7	-1.6427	0.50782	-3.2348	0.00121726	0.0432381	FALSE	FALSE	FALSE
Arrb1	2153.2	-1.63762	0.302442	-5.41468	6.14e-08	1.33e-05	FALSE	FALSE	FALSE
Krt80	10607.8	-1.59835	0.300482	-5.31928	1.04e-07	2.02e-05	FALSE	FALSE	FALSE
Rnf150	1852.7	-1.57251	0.28294	-5.55775	2.73e-08	6.5e-06	FALSE	FALSE	FALSE
Fmn1	2291.2	-1.55482	0.298543	-5.20801	1.91e-07	3.27e-05	FALSE	FALSE	FALSE
Syne3	920.645	-1.53932	0.401095	-3.8378	0.000124141	0.00756386	FALSE	FALSE	FALSE
Atp6v0e2	1203.36	-1.52559	0.479054	-3.1846	0.00144954	0.0494757	FALSE	FALSE	FALSE
Gm7694	784.318	-1.5002	0.444428	-3.37557	0.000736627	0.0295362	FALSE	FALSE	FALSE
Gjb3	2405.41	-1.4791	0.279871	-5.28492	1.26e-07	2.35e-05	FALSE	FALSE	FALSE
Tcta	574.325	-1.46249	0.424259	-3.44717	0.000566498	0.0247864	FALSE	FALSE	FALSE
Tnfrsf11b	5611.91	-1.44453	0.272848	-5.29425	1.2e-07	2.26e-05	FALSE	FALSE	FALSE
Tnfrsf21	1457.65	-1.43547	0.305314	-4.70162	2.58e-06	0.000290517	FALSE	FALSE	FALSE
Ppap2b	3269.31	-1.42189	0.341656	-4.16177	3.16e-05	0.00254445	FALSE	FALSE	FALSE
Hpcal1	2251.32	-1.41162	0.315871	-4.46898	7.86e-06	0.000793737	FALSE	FALSE	FALSE
Ergic1	3374.06	-1.3808	0.364878	-3.78428	0.000154156	0.00904474	FALSE	FALSE	FALSE
Gm53	1147.76	-1.37103	0.321145	-4.2692	1.96e-05	0.00174252	FALSE	FALSE	FALSE
Abhd1	1304.33	-1.37053	0.373657	-3.66788	0.000244571	0.013307	FALSE	FALSE	FALSE
Adamtsl4	9511.01	-1.36295	0.285504	-4.77385	1.81e-06	0.000214918	FALSE	FALSE	FALSE
Igdcc4	4645.59	-1.3629	0.291062	-4.68251	2.83e-06	0.000314177	FALSE	FALSE	FALSE
Phospho1	3178.55	-1.36067	0.399338	-3.4073	0.000656086	0.0270223	FALSE	FALSE	FALSE
Col6a2	4928.96	-1.35817	0.264413	-5.13654	2.8e-07	4.53e-05	FALSE	FALSE	FALSE
Ccdc3	6609.88	-1.35799	0.263792	-5.14795	2.63e-07	4.32e-05	FALSE	FALSE	FALSE
Inpp4b	1839.72	-1.33517	0.325137	-4.10649	4.02e-05	0.00303766	FALSE	FALSE	FALSE
Ptges	2897.37	-1.32777	0.275941	-4.8118	1.5e-06	0.000182277	FALSE	FALSE	FALSE
Pard3b	702.515	-1.32719	0.395843	-3.35282	0.000799937	0.0314047	FALSE	FALSE	FALSE
Bcl2	2728.32	-1.32114	0.265087	-4.98381	6.23e-07	8.75e-05	FALSE	FALSE	FALSE
Anxa8	44395.2	-1.31858	0.272954	-4.8308	1.36e-06	0.000169927	FALSE	FALSE	FALSE
Spon2	3017.21	-1.31402	0.321111	-4.09212	4.27e-05	0.00319938	FALSE	FALSE	FALSE
Vsig10	1149.38	-1.30143	0.388735	-3.34786	0.000814374	0.0315999	FALSE	FALSE	FALSE
Ecm1	30886.4	-1.29673	0.324639	-3.99437	6.49e-05	0.00436731	FALSE	FALSE	FALSE
Duox1	3548.41	-1.29543	0.305356	-4.24234	2.21e-05	0.0019414	FALSE	FALSE	FALSE
Mfap3l	5135.82	-1.28639	0.292289	-4.40107	1.08e-05	0.00104491	FALSE	FALSE	FALSE
Mras	874.198	-1.26916	0.349532	-3.63102	0.000282298	0.0147084	FALSE	FALSE	FALSE
Camkk1	2627.33	-1.2332	0.312968	-3.94035	8.14e-05	0.00535578	FALSE	FALSE	FALSE
Esyt3	5486.97	-1.22716	0.337592	-3.63503	0.000277944	0.0145847	FALSE	FALSE	FALSE
Hoxb9	2552.8	-1.22659	0.295458	-4.15148	3.3e-05	0.00261865	FALSE	FALSE	FALSE
Camk4	4592.79	-1.22346	0.358393	-3.41375	0.000640744	0.0266134	FALSE	FALSE	FALSE
Gpr3	835.41	-1.21535	0.382011	-3.18144	0.00146544	0.0497879	FALSE	FALSE	FALSE
Caskin2	4247.85	-1.2151	0.363885	-3.33926	0.00084003	0.0322101	FALSE	FALSE	FALSE
Phyhip	7257.62	-1.20435	0.355245	-3.39019	0.000698434	0.0283247	FALSE	FALSE	FALSE
Tcaf2	1336.66	-1.1882	0.33445	-3.55269	0.000381312	0.0185559	FALSE	FALSE	FALSE
Hoxc8	4120.77	-1.17238	0.348925	-3.35999	0.000779454	0.0307301	FALSE	FALSE	FALSE
Garem	1107.09	-1.16347	0.325007	-3.57983	0.000343824	0.0170697	FALSE	FALSE	FALSE
Cacnb1	1873.23	-1.15971	0.305663	-3.79408	0.00014819	0.00881072	FALSE	FALSE	FALSE
Kazn	1285.86	-1.08649	0.338126	-3.21327	0.00131232	0.0457471	FALSE	FALSE	FALSE
Rab8b	7852.06	-1.07546	0.289279	-3.71773	0.000201022	0.0114003	FALSE	FALSE	FALSE
Cgnl1	4150.35	-1.06587	0.255753	-4.16757	3.08e-05	0.00249418	FALSE	FALSE	FALSE
Fry	4224.93	-1.06177	0.329613	-3.22125	0.00127633	0.0448084	FALSE	FALSE	FALSE
Slc35e4	4774.46	-1.0574	0.249921	-4.23093	2.33e-05	0.00200678	FALSE	FALSE	FALSE
Foxn2	5274.8	-1.04479	0.244581	-4.27177	1.94e-05	0.00173298	FALSE	FALSE	FALSE
Pmp22	3378.11	-1.0355	0.285686	-3.62463	0.000289377	0.0150242	FALSE	FALSE	FALSE
Pogk	6960.91	-1.01834	0.298657	-3.40973	0.000650277	0.0268581	FALSE	FALSE	FALSE
Rab11fip5	8430.06	-1.01581	0.315978	-3.2148	0.00130535	0.0457181	FALSE	FALSE	FALSE
Tnk1	7090.5	-1.01263	0.300006	-3.37537	0.000737154	0.0295362	FALSE	FALSE	FALSE
Tob1	15557	-0.986217	0.272992	-3.61263	0.000303111	0.0154116	FALSE	FALSE	FALSE
Hspb8	34822.5	-0.946863	0.27519	-3.44077	0.000580067	0.0251073	FALSE	FALSE	FALSE
Slc39a13	4866.1	-0.943396	0.27503	-3.43015	0.000603238	0.0256333	FALSE	FALSE	FALSE
Sbsn	83957.5	-0.931183	0.207142	-4.49539	6.94e-06	0.000716043	FALSE	FALSE	FALSE
Tpst1	3250.08	-0.916616	0.28805	-3.18214	0.00146189	0.049782	FALSE	FALSE	FALSE
Rnf208	3015.71	-0.912643	0.261605	-3.48863	0.00048551	0.0222324	FALSE	FALSE	FALSE
Dusp14	3803.35	-0.887535	0.261164	-3.39838	0.000677873	0.0276876	FALSE	FALSE	FALSE
Ankrd10	11701.5	-0.875415	0.263676	-3.32004	0.00090003	0.0340281	FALSE	FALSE	FALSE
Arhgap44	6267.13	-0.868356	0.252992	-3.43234	0.000598388	0.0255746	FALSE	FALSE	FALSE
Csrp1	71003.1	-0.864909	0.236	-3.66487	0.000247463	0.0134149	FALSE	FALSE	FALSE
Ube2q2	5750.96	-0.854767	0.263292	-3.24646	0.00116851	0.0421456	FALSE	FALSE	FALSE
S100a6	95438.7	-0.815842	0.243643	-3.34851	0.000812469	0.0315999	FALSE	FALSE	FALSE
Tmbim1	24460.6	-0.751036	0.225294	-3.33358	0.000857369	0.0325822	FALSE	FALSE	FALSE
Evpl	12553.1	-0.73825	0.225809	-3.26935	0.00107795	0.0397231	FALSE	FALSE	FALSE
