# Supplementary material for: PIEZO1-mediated calcium signaling reinforces mechanical properties of hair follicle stem cells to promote quiescence
Source: Sci Adv. 2025 May 28;11(22):eadt2771. doi: 10.1126/sciadv.adt2771 (PMC12118625; doi:10.1126/sciadv.adt2771)
Supplement: Supplementary file 2 — Data S1 to S6 [file sciadv.adt2771_data_s1_to_s6.zip › adt2771_data_s4.xlsx]

## Sheet: HFSCsI_3wk_SigDownDEGs
p_val	avg_log2FC	pct.1	pct.2	p_val_adj	diffexp	gene
9.244350344511854e-127	-3.09666	0.403	0.98	1.7062297430865529e-122	Downregulated	Wdr89
2.5364950292571865e-120	-2.31074	0.725	0.99	4.681608875499989e-116	Downregulated	Rps27rt
5.239183266013155e-116	-2.8054	0.394	0.963	9.669960554080482e-112	Downregulated	Rpl10-ps3
1.6111713894671956e-105	-1.69495	0.92	0.998	2.973739033539603e-101	Downregulated	Uba52
9.384641913448378e-86	-2.05369	0.53	0.948	1.7321233579651672e-81	Downregulated	Gm11808
2.0885574877509216e-75	-2.20582	0.413	0.877	3.854850555141876e-71	Downregulated	Rpl9-ps6
2.4737619012089826e-57	-1.06029	0.899	0.995	4.56582234106142e-53	Downregulated	Lars2
1.007717190214909e-54	-1.15662	1	1	1.8599436179796575e-50	Downregulated	Sfn
6.834185636067013e-53	-2.75585	0.161	0.63	1.2613856428488887e-48	Downregulated	Ftl1-ps1
7.889061743966416e-47	-0.964992	0.996	0.998	1.4560841260838813e-42	Downregulated	Ahnak
9.082409388525596e-47	-3.00362	0.082	0.511	1.676340300840169e-42	Downregulated	Gm6169
2.8357559607691065e-46	-1.20193	0.977	0.995	5.2339547767915395e-42	Downregulated	Ifrd1
7.13947165623038e-46	-2.34243	0.245	0.684	1.317732283590441e-41	Downregulated	Pmepa1
1.5034754194406297e-45	-1.35228	0.629	0.916	2.77496458166157e-41	Downregulated	Abl2
1.5023555833652574e-43	-0.846819	0.956	0.995	2.7728977002172556e-39	Downregulated	Pabpc1
4.2432435436264726e-43	-1.32936	0.732	0.948	7.83175460847138e-39	Downregulated	Ndrg1
1.7269343450212183e-42	-0.914139	0.935	0.99	3.187402720605663e-38	Downregulated	Top1
2.9665944862333385e-42	-1.04725	1	1	5.475443443240873e-38	Downregulated	Gm42418
5.1714586584394e-42	-1.36959	0.709	0.926	9.5449612458816e-38	Downregulated	Tsc22d2
3.1461410263177163e-41	-2.52798	0.208	0.607	5.806832492274609e-37	Downregulated	Tjp2
3.522142189535161e-40	-2.07704	0.187	0.6	6.500817839225046e-36	Downregulated	Rpl29
1.9856350964334605e-39	-1.57333	0.451	0.815	3.664886697487238e-35	Downregulated	Myc
2.0511900954206045e-39	-2.12084	0.369	0.743	3.78588155911781e-35	Downregulated	Phlda1
5.216268674465366e-39	-1.49525	0.495	0.832	9.627667092460726e-35	Downregulated	Suco
5.4060200134075036e-39	-1.79975	0.589	0.874	9.97789113874623e-35	Downregulated	Sgk1
5.4189498755051416e-39	-2.11964	0.218	0.622	1.0001755785219839e-34	Downregulated	Sqle
9.260588981542106e-39	-0.86315	0.925	0.99	1.7092269083232264e-34	Downregulated	Eif5
7.56735207430527e-37	-1.96586	0.799	0.938	1.3967061723545238e-32	Downregulated	Thbs1
5.378567954119333e-36	-1.1731	0.713	0.916	9.927222872918053e-32	Downregulated	Tnfrsf12a
2.4469894486987547e-35	-1.71606	0.419	0.763	4.5164084254632915e-31	Downregulated	Rnf217
5.936471918343602e-35	-1.36433	0.642	0.884	1.0956946219686786e-30	Downregulated	Uap1
7.280612351514345e-34	-0.782179	1	1	1.3437826217190025e-29	Downregulated	Neat1
1.2499058977512228e-33	-0.746762	0.994	1	2.3069513154794318e-29	Downregulated	Dst
2.256482403839582e-33	-1.56047	0.484	0.807	4.1647895727667167e-29	Downregulated	Pim1
4.1842358823605444e-33	-1.02592	0.824	0.953	7.722844168072857e-29	Downregulated	Arid5b
5.695481800053748e-33	-1.64852	0.451	0.778	1.0512150758359203e-28	Downregulated	Lama3
7.794655943834698e-33	-1.3239	0.482	0.817	1.4386596475535702e-28	Downregulated	Pdlim5
7.932912664424045e-33	-1.35536	0.78	0.941	1.4641776904727461e-28	Downregulated	Krt6a
1.2091029629406184e-32	-0.948152	0.816	0.965	2.2316413386994992e-28	Downregulated	Rtn4
1.9756654666482934e-32	-1.27192	0.644	0.891	3.646485751792755e-28	Downregulated	Fosl1
1.0340802080852353e-31	-1.77739	0.405	0.721	1.9086018400629188e-27	Downregulated	Dusp6
1.163487726140234e-31	-0.827324	1	1	2.14744929613703e-27	Downregulated	Actb
1.6502896744159879e-31	-1.30989	0.574	0.822	3.045939652069589e-27	Downregulated	Acsl3
1.7875715694647592e-31	-1.87633	0.365	0.709	3.299320845761106e-27	Downregulated	Cd44
1.8325116906575408e-31	-0.442919	1	1	3.382266827446623e-27	Downregulated	mt-Nd4
3.505951773575559e-31	-2.1123	0.231	0.568	6.470935188488408e-27	Downregulated	Eva1a
4.505759933936563e-31	-1.10221	0.57	0.859	8.316281110066714e-27	Downregulated	Elf1
6.84830673570276e-31	-0.723401	0.966	0.993	1.2639919742086584e-26	Downregulated	Cdkn1a
8.697492153557896e-31	-1.15782	0.608	0.884	1.605296126782181e-26	Downregulated	Rock2
1.2396007293329696e-30	-2.09749	0.178	0.523	2.287931066129862e-26	Downregulated	Gm8797
2.5350324575190245e-30	-1.28465	0.449	0.775	4.6789094068428634e-26	Downregulated	Dennd2c
2.8595802028193307e-30	-1.2857	0.547	0.827	5.277927180343639e-26	Downregulated	Tgif1
3.687094365493459e-30	-1.72127	0.396	0.716	6.805270070391277e-26	Downregulated	Trib1
4.39704015895541e-30	-1.50657	0.426	0.726	8.115617021384e-26	Downregulated	Bach1
5.0397734448365485e-30	-1.28747	0.449	0.785	9.301909847134818e-26	Downregulated	Epha2
1.5707011728830614e-29	-1.06342	0.631	0.901	2.8990431547902663e-25	Downregulated	Ankrd11
1.985603600037308e-29	-1.38586	0.698	0.884	3.6648285645888595e-25	Downregulated	Tpm1
3.393948688093547e-29	-1.43479	0.329	0.686	6.264211093614259e-25	Downregulated	Stk40
6.47309964690261e-29	-0.825003	0.895	0.985	1.1947400018288148e-24	Downregulated	Macf1
7.497766599652515e-29	-0.999233	0.83	0.956	1.3838627812978648e-24	Downregulated	Serpinb5
7.725517961449853e-29	-1.93257	0.216	0.553	1.4258988501447994e-24	Downregulated	Nedd4l
1.0116070251811422e-28	-1.59864	0.34	0.674	1.8671230863768343e-24	Downregulated	Dusp7
2.567459222336342e-28	-1.05739	0.593	0.862	4.7387594866661864e-24	Downregulated	Aff4
2.590953474967818e-28	-0.808693	0.771	0.958	4.782122828748102e-24	Downregulated	Pafah1b1
2.832990785652845e-28	-1.33529	0.352	0.704	5.228851093079456e-24	Downregulated	Mark3
5.755931506089198e-28	-1.17992	0.514	0.8	1.0623722780788833e-23	Downregulated	Arl5b
8.204934487013108e-28	-1.91619	0.166	0.504	1.5143847582680092e-23	Downregulated	Noct
8.75702011230936e-28	-1.09168	0.545	0.827	1.6162832021289385e-23	Downregulated	Mir22hg
9.49002420184341e-28	-1.58156	0.444	0.738	1.7515737669342382e-23	Downregulated	Nfkb1
1.1429053726680297e-27	-2.31202	0.115	0.427	2.1094604463333825e-23	Downregulated	Zswim6
1.5151727643595282e-27	-1.43896	0.358	0.694	2.796554371178381e-23	Downregulated	Slc25a25
1.5849511259652384e-27	-1.11598	0.553	0.827	2.925344293194041e-23	Downregulated	Pum2
2.2856368996011035e-27	-1.40278	0.468	0.756	4.2186000255937564e-23	Downregulated	Rapgef2
8.295400325768303e-27	-2.04603	0.13	0.449	1.5310820381270556e-22	Downregulated	Piezo1
8.468092253169322e-27	-2.16393	0.604	0.807	1.5629557871674617e-22	Downregulated	Fst
9.323373210755678e-27	-1.5411	0.281	0.61	1.7208149935091755e-22	Downregulated	Zfp655
1.5279441632211108e-26	-1.00232	0.579	0.847	2.820126542057204e-22	Downregulated	Zfp131
1.7829868758125703e-26	-1.11099	0.463	0.78	3.290858876687261e-22	Downregulated	Utp14b
1.920293671793469e-26	-0.939293	0.7	0.911	3.544286030029206e-22	Downregulated	Luzp1
8.020999560109534e-26	-0.928823	0.702	0.896	1.4804358888094167e-21	Downregulated	Tenm2
3.021437846400487e-25	-0.957857	0.648	0.899	5.576667833101379e-21	Downregulated	Kdm6b
3.298027810411105e-25	-1.42621	0.342	0.657	6.087169929675777e-21	Downregulated	Pvr
4.314035407010922e-25	-0.6553	0.901	0.968	7.962415150720058e-21	Downregulated	Atf4
4.660306144343253e-25	-1.10211	0.553	0.825	8.601527050614342e-21	Downregulated	Irs2
4.883276918450198e-25	-1.39311	0.413	0.704	9.013064208383531e-21	Downregulated	Med13
5.29437929106954e-25	-0.871225	0.872	0.963	9.771835857527049e-21	Downregulated	Epcam
7.758189728396947e-25	-1.06131	0.503	0.807	1.4319290781702245e-20	Downregulated	Smad7
8.437930510194487e-25	-0.549802	1	1	1.5573888342665964e-20	Downregulated	Dsp
9.605828155036491e-25	-1.30685	0.398	0.711	1.7729477025750852e-20	Downregulated	Cxcl16
1.0882947227737079e-24	-1.40113	0.556	0.77	2.0086655698234325e-20	Downregulated	Nedd9
2.2351881377987653e-24	-0.964996	0.614	0.852	4.125486745935181e-20	Downregulated	Crebbp
2.671137798532186e-24	-1.10058	0.463	0.76	4.930119034750856e-20	Downregulated	Wdr26
2.9566850469873225e-24	-0.71588	0.847	0.97	5.457153591224501e-20	Downregulated	Golim4
3.2444573199870048e-24	-0.905071	0.648	0.899	5.988294875500014e-20	Downregulated	Stat3
3.2751028853836068e-24	-1.11549	0.468	0.77	6.044857395552523e-20	Downregulated	Eif1a
4.506105868799847e-24	-1.00857	0.528	0.785	8.316919602043878e-20	Downregulated	Dlgap4
4.602450240564067e-24	-0.99333	0.618	0.854	8.494742409009098e-20	Downregulated	Arid4b
6.606082360529839e-24	-0.598348	0.912	0.988	1.2192846212829925e-19	Downregulated	Csnk1a1
1.1686659179113485e-23	-0.804436	0.975	0.99	2.157006684688976e-19	Downregulated	Klf6
3.062822708672025e-23	-1.43126	0.379	0.664	5.653051873395956e-19	Downregulated	Pqlc1
3.831668601505435e-23	-2.74771	0.071	0.326	7.072110737798581e-19	Downregulated	Tnc
3.846091974769417e-23	-0.994822	0.6	0.82	7.098731957831913e-19	Downregulated	Arhgef5
6.439832175637062e-23	-0.90678	0.851	0.96	1.1885998246573324e-18	Downregulated	Clic4
6.930205857545178e-23	-1.50485	0.296	0.59	1.2791080951271135e-18	Downregulated	Mpp5
9.52603129080129e-23	-1.16392	0.375	0.664	1.758219595343194e-18	Downregulated	Rnf19a
1.0643459381332436e-22	-1.16589	0.627	0.837	1.9644632980125276e-18	Downregulated	Enah
1.2346943655446465e-22	-1.94819	0.182	0.474	2.278875390485754e-18	Downregulated	Osmr
2.807141484427523e-22	-1.6324	0.373	0.667	5.181141037807879e-18	Downregulated	Gja1
3.5939928553877926e-22	-1.05938	0.438	0.733	6.633432613189249e-18	Downregulated	Smad1
4.0985112635905097e-22	-0.781864	0.746	0.928	7.564622239209003e-18	Downregulated	Midn
4.3309606293893925e-22	-2.00448	0.109	0.38	7.993654033664001e-18	Downregulated	Phpt1
5.049163835632373e-22	-0.525442	0.933	0.983	9.31924169142667e-18	Downregulated	Eif4g2
7.105544731216038e-22	-1.67542	0.201	0.489	1.3114703910405441e-17	Downregulated	Npnt
1.1500124543136057e-21	-1.11751	0.478	0.753	2.122577986926622e-17	Downregulated	Arl13b
1.1625369561692278e-21	-0.865489	0.621	0.852	2.1456944600015436e-17	Downregulated	Etf1
1.5547296264427336e-21	-0.615909	1	1	2.8695644715253536e-17	Downregulated	Sdc4
1.964770688125545e-21	-0.917227	0.656	0.862	3.626377259073318e-17	Downregulated	Plxna2
2.9339037384673864e-21	-0.891572	0.834	0.943	5.415106130089255e-17	Downregulated	Mat2a
3.4256369165060846e-21	-0.814771	0.7	0.899	6.32269805679528e-17	Downregulated	Mbnl2
4.51394948363402e-21	-0.889075	0.597	0.84	8.33139656194331e-17	Downregulated	Rassf1
4.9987008203113036e-21	-1.1411	0.382	0.664	9.226102104048573e-17	Downregulated	Erc1
5.479973894046435e-21	-1.01678	0.665	0.849	1.0114387816241505e-16	Downregulated	Usp2
5.998427738707484e-21	-1.12569	0.421	0.709	1.1071298077332403e-16	Downregulated	Trp53bp2
9.146877692961503e-21	-1.01543	0.44	0.714	1.6882392157899046e-16	Downregulated	Setbp1
1.3006956158711935e-20	-1.32377	0.409	0.684	2.400693898213462e-16	Downregulated	Jmjd1c
1.3112818029400591e-20	-1.2731	0.34	0.625	2.420232823686467e-16	Downregulated	Ptpn12
1.730732354773913e-20	-0.601245	0.92	0.98	3.194412707206211e-16	Downregulated	Jup
1.763120296860147e-20	-0.632358	0.954	0.988	3.2541911319147734e-16	Downregulated	Sfr1
2.3963025217429042e-20	-1.67328	0.199	0.477	4.4228555643808785e-16	Downregulated	Gse1
2.415362355662728e-20	-0.806024	0.732	0.914	4.458034299846697e-16	Downregulated	Syne2
3.009206062569443e-20	-1.68295	0.151	0.422	5.554091629684421e-16	Downregulated	Rpl36a-ps1
3.282040852011374e-20	-1.55576	0.176	0.459	6.057662800557393e-16	Downregulated	Baz1a
5.777326486058308e-20	-0.98035	0.47	0.733	1.0663211495317818e-15	Downregulated	Samd4b
6.612660314636237e-20	-0.88414	0.528	0.788	1.2204987142724102e-15	Downregulated	March7
7.340890472499175e-20	-2.3892	0.086	0.326	1.3549081545091728e-15	Downregulated	Gm14636
9.688620406504348e-20	-0.591592	0.891	0.978	1.7882286684285075e-15	Downregulated	Nfat5
1.2411238579568027e-19	-1.19627	0.384	0.642	2.290742304630871e-15	Downregulated	Lamc2
1.8503737907372168e-19	-1.90152	0.174	0.437	3.415234905563681e-15	Downregulated	Txnrd1
1.8627655699950063e-19	-0.843186	0.593	0.82	3.438106412539783e-15	Downregulated	Myh9
2.1099012708465486e-19	-0.753432	0.759	0.923	3.894244775601475e-15	Downregulated	Tuba1c
2.546120940451643e-19	-0.85912	0.568	0.79	4.6993754197915974e-15	Downregulated	Sdcbp
3.254012356167087e-19	-0.96542	0.461	0.716	6.005930605777592e-15	Downregulated	Zfp326
3.7278527224623665e-19	-1.01367	0.43	0.706	6.88049776984879e-15	Downregulated	Kpna4
4.167910803595964e-19	-1.22196	0.478	0.711	7.69271297019707e-15	Downregulated	Jag1
4.1810581644342873e-19	-0.758779	0.82	0.956	7.716979054096364e-15	Downregulated	Palld
4.674333026940602e-19	-0.786457	0.69	0.872	8.62741646782427e-15	Downregulated	Itgb1
5.400254461108917e-19	-0.9284	0.549	0.785	9.967249658868728e-15	Downregulated	Itprid2
8.957301846340321e-19	-0.74114	0.797	0.938	1.653249201779033e-14	Downregulated	Tiparp
8.99565479036558e-19	-1.61254	0.17	0.43	1.660328004657775e-14	Downregulated	Tcp11l2
9.299059560902538e-19	-1.0054	0.426	0.696	1.7163274231557813e-14	Downregulated	Flnb
9.620199244245694e-19	-1.52104	0.241	0.506	1.775600174510428e-14	Downregulated	Sowahc
1.7978929615847333e-18	-0.663492	0.998	1	3.318371039196942e-14	Downregulated	Actg1
2.0877532634333046e-18	-1.14976	0.633	0.857	3.85336619831885e-14	Downregulated	Errfi1
3.0463217087977386e-18	-2.26849	0.067	0.284	5.622595977927986e-14	Downregulated	Gm11361
3.0899255928348487e-18	-3.5897	0.017	0.19	5.70307566669528e-14	Downregulated	Tpm3-rs7
5.045996765741748e-18	-0.628539	0.828	0.975	9.313396230529545e-14	Downregulated	Iqgap1
5.984043244893531e-18	-0.884206	0.671	0.835	1.104474861709999e-13	Downregulated	Lrrfip1
7.297598700431678e-18	-1.27209	0.27	0.533	1.3469177921386748e-13	Downregulated	Prdm2
8.240272609333415e-18	-1.2129	0.474	0.723	1.5209071155046685e-13	Downregulated	Lypd3
1.0132147393730972e-17	-1.25259	0.312	0.565	1.8700904444609256e-13	Downregulated	Ube2j1
1.2940851320318824e-17	-1.31794	0.235	0.496	2.3884929281912453e-13	Downregulated	Ell
1.304171853051976e-17	-0.458503	0.994	1	2.407109989178032e-13	Downregulated	Hsp90aa1
1.3997043543760817e-17	-1.53278	0.208	0.462	2.583434326871934e-13	Downregulated	Fam135a
1.566551555487054e-17	-0.803182	0.734	0.911	2.891384205962456e-13	Downregulated	Itga6
1.808414791638376e-17	-0.915124	0.463	0.716	3.3377911809269506e-13	Downregulated	Ubr5
2.053403774632616e-17	-0.965778	0.881	0.958	3.7899673468394195e-13	Downregulated	Ccn1
2.5272027202402443e-17	-1.11093	0.413	0.649	4.664458060747419e-13	Downregulated	Aff1
3.192612390364606e-17	-0.508447	0.943	0.998	5.892604688895953e-13	Downregulated	Tax1bp1
3.411021410745658e-17	-1.08754	0.436	0.696	6.295722217813261e-13	Downregulated	Mast4
4.046797190723096e-17	-0.346589	1	1	7.469173574917619e-13	Downregulated	mt-Nd2
4.564264311205913e-17	-0.789258	0.57	0.775	8.424262639192754e-13	Downregulated	Pum1
4.848079158371587e-17	-0.319246	1	1	8.948099702606438e-13	Downregulated	mt-Cytb
5.364616442660892e-17	-0.814357	0.702	0.877	9.901472568219209e-13	Downregulated	Klf3
5.921368385834765e-17	-0.859762	0.501	0.746	1.0929069629735226e-12	Downregulated	Rnf19b
7.983764408941634e-17	-0.785083	0.577	0.82	1.4735633969583573e-12	Downregulated	Arid5a
1.096400040421477e-16	-0.755569	0.621	0.827	2.02362555460592e-12	Downregulated	Vps37b
1.1444256010704088e-16	-0.799124	0.583	0.788	2.1122663318956536e-12	Downregulated	Serpinb8
1.2632788933196188e-16	-1.5424	0.258	0.504	2.3316338534000205e-12	Downregulated	Sbno2
1.5447109398342946e-16	-0.993161	0.541	0.733	2.8510729816521574e-12	Downregulated	Chd2
1.8153987670703437e-16	-0.935619	0.472	0.714	3.3506815043817333e-12	Downregulated	Atl2
1.8420592738618412e-16	-1.09421	0.369	0.62	3.3998888017668e-12	Downregulated	Trim59
2.1023958753887922e-16	-1.31117	0.321	0.57	3.880392067205094e-12	Downregulated	Rel
2.2837219333092647e-16	-0.914139	0.432	0.677	4.21506557230891e-12	Downregulated	Naa15
2.376303048555621e-16	-0.497001	0.935	0.993	4.38594253671911e-12	Downregulated	Dsc3
2.7223023678622114e-16	-1.36691	0.252	0.494	5.024553480363284e-12	Downregulated	Siah2
3.1683939617085743e-16	-1.43188	0.379	0.615	5.8479047351255155e-12	Downregulated	Cald1
3.425032049829143e-16	-0.67247	0.616	0.844	6.321581654369649e-12	Downregulated	F11r
3.5395306014821144e-16	-0.45953	0.985	0.998	6.5329116311555384e-12	Downregulated	Ptn
3.6273607579095077e-16	-0.718668	0.738	0.921	6.695019750873578e-12	Downregulated	Azin1
4.342288838902463e-16	-0.542993	0.92	0.983	8.014562509962276e-12	Downregulated	Ccnl1
4.395013636810047e-16	-0.777751	0.541	0.785	8.111876669460304e-12	Downregulated	Npepps
4.839424352269218e-16	-1.16124	0.346	0.585	8.932125526983296e-12	Downregulated	Slc2a1
5.278967994427861e-16	-1.07235	0.363	0.62	9.743391227315502e-12	Downregulated	Eif4e
5.79366547849033e-16	-0.940277	0.409	0.657	1.0693368373649603e-11	Downregulated	Chd1
6.703563283181979e-16	-0.642583	0.857	0.941	1.237276675176898e-11	Downregulated	Arl4a
7.353119578859446e-16	-0.810398	0.491	0.751	1.357165280670088e-11	Downregulated	Cdh1
7.569932702534356e-16	-1.06579	0.344	0.595	1.3971824789067661e-11	Downregulated	Atp2b4
8.112716038250684e-16	-1.13996	0.331	0.573	1.4973639991799288e-11	Downregulated	Ranbp9
8.604795160773327e-16	-0.789919	0.602	0.778	1.588187042823933e-11	Downregulated	Ahcyl2
1.0209779443916698e-15	-1.1253	0.325	0.588	1.884418991963705e-11	Downregulated	Bmp2
1.0212767711783887e-15	-1.06886	0.373	0.617	1.884970536563952e-11	Downregulated	Kdm1a
1.244033922306879e-15	-1.11796	0.321	0.578	2.2961134104018068e-11	Downregulated	Wwtr1
1.3639062136216468e-15	-0.744746	0.553	0.78	2.5173616984814734e-11	Downregulated	Shoc2
1.40740724062705e-15	-0.836282	0.465	0.726	2.597651544025346e-11	Downregulated	Chic2
1.503765826281065e-15	-1.16008	0.47	0.691	2.775500585566962e-11	Downregulated	Pxdc1
1.7266360193348636e-15	-1.43287	0.189	0.427	3.186852100886358e-11	Downregulated	Sgms2
1.7442950928574935e-15	-1.03253	0.423	0.654	3.219445452887076e-11	Downregulated	Zyx
2.0370111866660393e-15	-1.57351	0.224	0.459	3.759711547229509e-11	Downregulated	Ppfibp2
2.285431065070452e-15	-0.690572	0.616	0.842	4.2182201168005333e-11	Downregulated	Bzw1
2.319365399698413e-15	-1.02938	0.363	0.605	4.280852718223361e-11	Downregulated	Cnot4
2.4020085360255504e-15	-0.589568	0.755	0.916	4.433387154942358e-11	Downregulated	Actn4
2.650043155526435e-15	-1.79698	0.184	0.405	4.8911846521551414e-11	Downregulated	Itgb6
2.864061587324623e-15	-1.63359	0.172	0.4	5.286198471725057e-11	Downregulated	Adrb2
2.989524428169624e-15	-1.42221	0.417	0.64	5.517765237072675e-11	Downregulated	Ugdh
3.998558525309313e-15	-1.22691	0.235	0.477	7.380139470163398e-11	Downregulated	Bcl6
4.453246915666915e-15	-3.83433	0.017	0.163	8.219357832246425e-11	Downregulated	Hmgcs2
4.475474529811732e-15	-1.30216	0.262	0.499	8.260383339673514e-11	Downregulated	Pip5k1a
5.5922568820504574e-15	-0.996459	0.375	0.625	1.0321628527200529e-10	Downregulated	4932438A13Rik
5.6729836679568655e-15	-0.723255	0.539	0.775	1.0470625955947986e-10	Downregulated	Kmt2a
6.503300777031911e-15	-1.45266	0.35	0.583	1.2003142244167798e-10	Downregulated	Plet1
6.753104824503444e-15	-1.16462	0.358	0.58	1.2464205574586007e-10	Downregulated	Pttg1ip
6.975637321198761e-15	-1.38205	0.174	0.405	1.2874933803736555e-10	Downregulated	Zbtb21
7.142107612471832e-15	-1.33442	0.243	0.474	1.318218802033926e-10	Downregulated	Atf6
8.551099609786117e-15	-0.725694	0.568	0.77	1.5782764549782236e-10	Downregulated	Rybp
8.686494990766541e-15	-0.805517	0.465	0.706	1.6032663804457804e-10	Downregulated	Cul3
8.815553799671766e-15	-0.966369	0.323	0.578	1.6270867648054177e-10	Downregulated	Hipk3
9.491026623996444e-15	-0.463646	0.939	0.99	1.7517587839910236e-10	Downregulated	Ube2d3
9.60624191702143e-15	-0.840339	0.556	0.763	1.7730240706246452e-10	Downregulated	Jak1
9.73250360978977e-15	-0.960755	0.358	0.605	1.796328191258898e-10	Downregulated	Fbxo11
1.0010725509593016e-14	-1.00266	0.321	0.563	1.847679607305583e-10	Downregulated	Ehd1
1.0764448526511154e-14	-1.68758	0.155	0.37	1.9867942645381638e-10	Downregulated	Kctd9
1.1415135124899155e-14	-0.74137	0.551	0.78	2.106891490002637e-10	Downregulated	Brd1
1.2366156364615841e-14	-1.3203	0.243	0.479	2.2824214802171458e-10	Downregulated	Rela
1.2409076690035656e-14	-0.952868	0.384	0.637	2.290343284679881e-10	Downregulated	Prkx
1.2462893361143124e-14	-0.985058	0.478	0.689	2.3002762276661863e-10	Downregulated	Hivep2
1.484167587343377e-14	-1.46033	0.168	0.393	2.739328115959671e-10	Downregulated	Lmo7
1.4879802046993176e-14	-0.848914	0.516	0.723	2.7463650638135304e-10	Downregulated	Strn3
1.5742635434856002e-14	-1.51341	0.164	0.385	2.9056182222113723e-10	Downregulated	Atp8b2
1.6332229685197158e-14	-0.79671	0.595	0.82	3.0144396329968396e-10	Downregulated	Skil
1.8072119084741492e-14	-1.12376	0.354	0.575	3.335571019470737e-10	Downregulated	Ypel5
1.852452043423518e-14	-0.738177	0.608	0.835	3.4190707365467873e-10	Downregulated	Wnk1
1.875701733495675e-14	-0.58521	0.845	0.958	3.4619826895129675e-10	Downregulated	Dnaja1
1.935782974243586e-14	-1.11742	0.294	0.536	3.5728746355613866e-10	Downregulated	Bdp1
2.198053707086944e-14	-0.819919	0.52	0.738	4.0569477271703723e-10	Downregulated	Cul1
2.679453123005354e-14	-0.856949	0.539	0.743	4.945466629130982e-10	Downregulated	Smg1
3.144684125605833e-14	-0.750977	0.493	0.748	5.804143490630687e-10	Downregulated	Tut7
3.3459570668728173e-14	-1.03716	0.304	0.543	6.175632958327159e-10	Downregulated	Atp13a3
3.739193459706096e-14	-0.80482	0.465	0.694	6.901429368579542e-10	Downregulated	Tab2
3.85410530501157e-14	-0.966063	0.371	0.6	7.113522161459855e-10	Downregulated	Capn2
4.1582834729251715e-14	-2.77523	0.031	0.185	7.67494380597799e-10	Downregulated	Hmga1b
4.400144248061534e-14	-1.04601	0.371	0.583	8.121346238647172e-10	Downregulated	Stx3
5.4066781436793554e-14	-2.58858	0.052	0.22	9.979105849788986e-10	Downregulated	Il4ra
5.4494434530327944e-14	-0.900809	0.428	0.652	1.0058037781262629e-9	Downregulated	Zranb1
5.977302861560634e-14	-0.292398	1	1	1.1032307891582463e-9	Downregulated	Col17a1
6.286650294458129e-14	-0.631755	0.744	0.894	1.160327044848137e-9	Downregulated	Arhgef12
6.706803097906848e-14	-1.14305	0.518	0.736	1.237874647780667e-9	Downregulated	Adamts1
6.986673034257826e-14	-0.811182	0.581	0.775	1.289530241932967e-9	Downregulated	Srpk2
7.291753865402357e-14	-0.9154	0.39	0.63	1.345839010937313e-9	Downregulated	Cdk12
7.411558990177369e-14	-0.771105	0.482	0.731	1.367951442817037e-9	Downregulated	Arih1
7.430923894296834e-14	-0.537475	0.753	0.906	1.3715256231703666e-9	Downregulated	Hnrnpa0
8.15359322738233e-14	-0.535312	0.784	0.916	1.5049087019779567e-9	Downregulated	Wsb1
9.11735035309785e-14	-0.708773	0.738	0.872	1.6827893546712702e-9	Downregulated	Fosl2
9.623873481752878e-14	-0.833077	0.432	0.667	1.7762783285271288e-9	Downregulated	Trip12
9.941304573973272e-14	-1.33768	0.285	0.499	1.834866585218247e-9	Downregulated	Mical2
1.1117801309694e-13	-1.58002	0.138	0.346	2.0520125877302214e-09	Downregulated	Tmcc3
1.1134229747615111e-13	-0.443286	0.933	0.978	2.055044784517321e-9	Downregulated	Ddx3x
1.1631595427550904e-13	-0.846433	0.428	0.654	2.14684356806307e-9	Downregulated	Slk
1.2330294196732071e-13	-0.626182	0.725	0.877	2.2758023998908385e-9	Downregulated	Nufip2
1.3367383150991126e-13	-0.79229	0.44	0.679	2.467217908178432e-9	Downregulated	Myof
1.339270963990061e-13	-0.80267	0.484	0.714	2.4718924182364557e-09	Downregulated	Hk2
1.4647027838627214e-13	-0.566044	0.795	0.936	2.703401928175425e-9	Downregulated	Csrnp1
1.5161685037901027e-13	-0.68732	0.765	0.926	2.7983922074453925e-9	Downregulated	Zfand5
2.0006816090933123e-13	-0.900883	0.371	0.595	3.6926580459035263e-9	Downregulated	Elf2
2.0521799743310216e-13	-0.827864	0.457	0.669	3.7877085786227664e-9	Downregulated	Ppp2r2a
2.0638070519348397e-13	-1.14112	0.258	0.481	3.809168675756134e-9	Downregulated	Cmip
2.1357592275618987e-13	-1.0106	0.331	0.56	3.9419708063109964e-9	Downregulated	Mbtd1
2.316512718310182e-13	-0.701579	0.776	0.881	4.275587524185103e-9	Downregulated	Bok
2.378408743421838e-13	-0.593308	0.721	0.914	4.389829017733686e-9	Downregulated	Sptbn1
2.4131485717664826e-13	-0.677866	0.639	0.849	4.4539483189093966e-9	Downregulated	Gm47283
2.495211249254216e-13	-0.962566	0.348	0.585	4.605411402748506e-9	Downregulated	Ppp1r15b
2.9710302517975057e-13	-1.02544	0.407	0.63	5.4836305357426564e-9	Downregulated	Nop58
2.9821978127915563e-13	-0.736928	0.532	0.743	5.504242503069376e-9	Downregulated	Gnl3
3.3156556349103056e-13	-0.716372	0.535	0.78	6.119705605353951e-9	Downregulated	Ankrd17
3.322338306200738e-13	-0.765346	0.528	0.741	6.132039811754702e-9	Downregulated	Daam1
3.479862235911525e-13	-0.624873	0.602	0.832	6.422781728821901e-9	Downregulated	Ythdc1
3.517416343698415e-13	-1.7573	0.096	0.281	6.492095345564165e-9	Downregulated	Zfp948
3.7037640196182015e-13	-0.65208	0.92	0.956	6.8360372510093145e-9	Downregulated	Aqp3
3.813350699747397e-13	-0.700619	0.589	0.785	7.03830138652377e-9	Downregulated	Nipbl
4.922702268347984e-13	-0.864858	0.428	0.649	9.085831576689874e-9	Downregulated	Trip11
4.934552054342147e-13	-0.943739	0.3	0.533	9.1077027266993e-9	Downregulated	Rab22a
5.658551599247894e-13	-1.55381	0.122	0.316	1.0443988686731836e-8	Downregulated	Igsf3
5.690120833479631e-13	-1.56919	0.138	0.333	1.0502256022353354e-8	Downregulated	Arhgap23
5.939004178446064e-13	-0.541163	0.822	0.931	1.09616200121579e-8	Downregulated	Ctnna1
5.952616807028686e-13	-1.55018	0.132	0.331	1.0986744840732846e-8	Downregulated	Hagh
6.509500026555372e-13	-1.0777	0.298	0.511	1.201458419901325e-8	Downregulated	Riok3
7.006791451833909e-13	-0.735169	0.593	0.753	1.2932434982649846e-8	Downregulated	Col18a1
7.126844603859723e-13	-1.44465	0.155	0.353	1.3154017085343892e-8	Downregulated	Adipor2
7.380909725989838e-13	-0.970606	0.335	0.565	1.3622945081259444e-8	Downregulated	Aebp2
8.210397565406134e-13	-0.797423	0.361	0.588	1.51539307864701e-8	Downregulated	Mex3c
9.55568753867054e-13	-0.833077	0.442	0.642	1.7636932490124216e-8	Downregulated	Mapkapk2
9.726445048123e-13	-0.527084	0.841	0.941	1.7952099625320623e-8	Downregulated	Mcl1
9.786851330691214e-13	-0.617459	0.711	0.862	1.8063591501056772e-8	Downregulated	Actn1
1.0419097971413252e-12	-1.99635	0.289	0.491	1.923052912583744e-8	Downregulated	Ptgs2
1.07983549116899e-12	-0.741118	0.759	0.872	1.993052366050605e-8	Downregulated	Urah
1.1563667465380242e-12	-0.66264	0.499	0.726	2.134306104085231e-8	Downregulated	Wac
1.2010125541433297e-12	-0.881055	0.461	0.662	2.2167088711823438e-8	Downregulated	Sema3e
1.3101745458809684e-12	-1.1853	0.296	0.506	2.4181891593325033e-8	Downregulated	Rasa2
1.3484196935399285e-12	-2.01494	0.082	0.254	2.488778228366646e-8	Downregulated	Has2
1.3946739838152723e-12	-2.00236	0.126	0.311	2.574149771927848e-8	Downregulated	Cpa4
1.4160629993932398e-12	-1.36298	0.145	0.346	2.613627477980103e-8	Downregulated	Cttnbp2nl
1.5425791814541276e-12	-0.928945	0.308	0.536	2.8471383952098835e-8	Downregulated	Fat1
1.6621011824743075e-12	-0.839355	0.409	0.62	3.06774015249283e-8	Downregulated	Dusp8
1.6845278231944487e-12	-1.0747	0.296	0.504	3.109133003269994e-8	Downregulated	Fnip1
1.7036614153693323e-12	-0.253498	1	1	3.144447874347177e-8	Downregulated	mt-Atp6
1.9488834991762974e-12	-0.800746	0.488	0.686	3.597054274429692e-8	Downregulated	Brwd1
1.9563087679951485e-12	-0.708487	0.457	0.689	3.610759093088645e-8	Downregulated	Erbin
2.009401993304899e-12	-1.05051	0.275	0.489	3.708753259042852e-8	Downregulated	Kdm5b
2.0591373077518703e-12	-1.05609	0.262	0.479	3.800549728917627e-8	Downregulated	Zdhhc5
2.1657065076775024e-12	-0.765438	0.392	0.62	3.997244501220366e-8	Downregulated	Abi1
2.5428589037518276e-12	-1.45272	0.168	0.368	4.6933546786547485e-8	Downregulated	Ell2
2.9678176545742603e-12	-0.977149	0.325	0.538	5.477701045047712e-8	Downregulated	1810013L24Rik
3.3375418544481316e-12	-1.04821	0.252	0.472	6.160101000754916e-8	Downregulated	Retreg1
3.4066757492320417e-12	-0.750641	0.459	0.694	6.28770143035758e-8	Downregulated	Fam167a
3.4479901000148325e-12	-0.790297	0.528	0.736	6.363955327597376e-8	Downregulated	Bmpr2
3.687886456142849e-12	-1.16541	0.241	0.442	6.806732032102856e-8	Downregulated	Furin
4.056829695791654e-12	-0.692925	0.495	0.704	7.487690569522655e-8	Downregulated	Myo1e
4.117348729203135e-12	-2.6955	0.025	0.156	7.599390549490225e-8	Downregulated	Amd2
4.117747742135311e-12	-1.07224	0.312	0.506	7.600127007659144e-8	Downregulated	Bloc1s1
4.146630988453607e-12	-1.83123	0.073	0.24	7.653436815388822e-8	Downregulated	Cpeb2
4.460246104331257e-12	-0.903955	0.338	0.56	8.232276234764201e-8	Downregulated	Kras
4.509546857498154e-12	-0.556108	0.681	0.877	8.323270634884343e-8	Downregulated	Eif3a
4.96673998975037e-12	-0.89673	0.275	0.501	9.167111999082257e-8	Downregulated	Eloa
5.031479303479814e-12	-1.10382	0.231	0.444	9.286601350432694e-8	Downregulated	Arl6ip5
5.4496677108732504e-12	-1.18716	0.182	0.385	1.0058451693958758e-7	Downregulated	Raph1
5.508603659656166e-12	-0.806603	0.354	0.588	1.0167229774627386e-7	Downregulated	Sde2
5.6193506680014485e-12	-1.13527	0.218	0.425	1.0371635527930274e-7	Downregulated	Tgm5
5.620618416660293e-12	-0.766763	0.738	0.849	1.0373975411629902e-7	Downregulated	Ezr
5.838699472780089e-12	-0.742505	0.505	0.728	1.077648761691021e-7	Downregulated	Ranbp2
5.974895140190623e-12	-0.627492	0.748	0.859	1.1027863960249834e-7	Downregulated	Dsg3
7.023524725765936e-12	-1.09022	0.325	0.526	1.296331958634619e-7	Downregulated	Ints6
7.4120259129894e-12	-0.941419	0.461	0.672	1.3680376227604536e-7	Downregulated	Irf6
7.49192752737152e-12	-0.672859	0.574	0.763	1.3827850637269616e-7	Downregulated	Hmcn1
7.811652478174719e-12	-0.557448	0.782	0.928	1.441796697896708e-7	Downregulated	Prrc2c
7.829239069977916e-12	-1.30467	0.237	0.444	1.445042655145824e-7	Downregulated	Akap13
7.840588602450335e-12	-0.473488	0.866	0.928	1.4471374383542582e-7	Downregulated	Ptprf
7.940136977112554e-12	-0.787083	0.597	0.78	1.465511081865664e-7	Downregulated	Nfkbiz
9.289870351715142e-12	-1.193	0.229	0.43	1.7146313708160638e-7	Downregulated	Rabgef1
9.469331801718566e-12	-0.909417	0.436	0.635	1.7477545706431957e-7	Downregulated	Picalm
9.972520576272486e-12	-1.23607	0.174	0.373	1.8406281227626126e-7	Downregulated	Src
1.0060699924415878e-11	-0.510211	0.742	0.886	1.8569033850494387e-7	Downregulated	Ppp1cb
1.0207124801465493e-11	-1.1678	0.208	0.41	1.883929024606486e-7	Downregulated	Tbc1d15
1.0441994744404932e-11	-1.093	0.231	0.442	1.9272789699748182e-7	Downregulated	Ahcyl1
1.0512086067189446e-11	-2.01367	0.088	0.252	1.9402157254211562e-7	Downregulated	Clec2d
1.1324578927442868e-11	-1.29103	0.184	0.378	2.0901775326381302e-7	Downregulated	Trim13
1.3238351288381944e-11	-0.709565	0.482	0.681	2.4434024972966555e-7	Downregulated	Mitf
1.3891685820076611e-11	-1.50616	0.09	0.262	2.56398845181154e-7	Downregulated	Maml1
1.3933059635520043e-11	-0.920566	0.283	0.506	2.5716248169279344e-7	Downregulated	Map2k3
1.4196849210217893e-11	-1.13317	0.233	0.437	2.6203124587299164e-7	Downregulated	Jmy
1.4623879672382346e-11	-0.776162	0.505	0.691	2.6991294711316096e-7	Downregulated	Ppp4r2
1.734454072182893e-11	-0.612121	0.564	0.765	3.201281881027966e-7	Downregulated	mt-Atp8
1.8136753857747315e-11	-0.819483	0.411	0.625	3.347500659524422e-7	Downregulated	Map3k2
1.9318813705816984e-11	-0.879636	0.291	0.511	3.5656734456826405e-7	Downregulated	Epc2
1.9337262995256634e-11	-0.721494	0.451	0.647	3.569078631034517e-7	Downregulated	Col6a1
1.9982401990924212e-11	-0.751709	0.459	0.674	3.6881519354648816e-7	Downregulated	Peli1
2.137914420287066e-11	-2.06389	0.067	0.22	3.945948645523838e-7	Downregulated	Wnt11
2.164346427178975e-11	-1.26683	0.222	0.425	3.994734200644234e-7	Downregulated	Cldn1
2.358049518542767e-11	-1.21837	0.174	0.37	4.352251996374385e-7	Downregulated	Spaca6
2.4648668092909692e-11	-0.72555	0.47	0.672	4.5494046699083417e-7	Downregulated	Bag3
2.5076893942224506e-11	-0.538405	0.82	0.909	4.628442314916377e-7	Downregulated	Crim1
2.5937673307139965e-11	-0.463659	0.994	0.993	4.787316362298824e-7	Downregulated	Emp1
2.8117335417876306e-11	-1.1046	0.258	0.457	5.18961659807743e-7	Downregulated	Pxn
3.022462281384194e-11	-1.09719	0.256	0.449	5.578558632750807e-7	Downregulated	Pi4k2a
3.056573622784214e-11	-1.41139	0.128	0.309	5.641517935572824e-7	Downregulated	BC005561
3.166710515718706e-11	-1.44197	0.161	0.343	5.844797598862016e-7	Downregulated	Adgrg1
3.346764540557207e-11	-0.833205	0.354	0.57	6.177123312506437e-7	Downregulated	Cab39
3.496823727488809e-11	-1.21792	0.308	0.514	6.454087553826095e-7	Downregulated	Col12a1
3.558884008803478e-11	-0.900072	0.31	0.519	6.568632215048579e-7	Downregulated	Kpna1
3.613335857974209e-11	-0.375181	0.941	0.98	6.669133993062997e-7	Downregulated	Eif4a1
3.6925808125354006e-11	-0.825979	0.597	0.741	6.815396405696588e-7	Downregulated	Creb5
3.7462410970648363e-11	-0.754123	0.434	0.644	6.914437192852568e-7	Downregulated	Gatad2b
3.8329269712479655e-11	-0.600525	0.878	0.936	7.07443331083237e-7	Downregulated	Anxa1
3.8778552623265307e-11	-0.940845	0.361	0.563	7.157357457676078e-7	Downregulated	Ckap4
3.975117618549087e-11	-0.584301	0.719	0.844	7.33687458855605e-7	Downregulated	Itgb4
4.458342345132473e-11	-0.868063	0.26	0.481	8.228762466411005e-7	Downregulated	Mapk1ip1l
4.5788991822980484e-11	-1.01367	0.22	0.427	8.451274220767508e-7	Downregulated	Cnot7
5.272916818067449e-11	-1.29813	0.161	0.346	9.732222571107091e-7	Downregulated	Fnip2
5.4804809608829486e-11	-0.766582	0.631	0.78	1.0115323709501659e-6	Downregulated	Runx1
5.5809054256199235e-11	-1.36446	0.344	0.526	1.0300677144066693e-6	Downregulated	Flrt3
6.046805095474513e-11	-2.97303	0.015	0.123	1.116058816471731e-6	Downregulated	Syt11
6.083166447365017e-11	-1.07006	0.258	0.449	1.1227700311901613e-6	Downregulated	Ppil4
6.352288768699607e-11	-0.561308	0.662	0.864	1.1724419380388865e-6	Downregulated	Mapre1
6.441079841692115e-11	-0.760488	0.4	0.602	1.1888301063811137e-6	Downregulated	Ube2h
6.646257844543014e-11	-0.947636	0.239	0.444	1.2266998103673042e-6	Downregulated	Wdr47
6.691335732310049e-11	-0.922701	0.312	0.514	1.2350198361124658e-6	Downregulated	Crebrf
6.859943749065281e-11	-0.640181	0.522	0.701	1.266139817764979e-6	Downregulated	Pls3
7.184378236675822e-11	-1.45051	0.13	0.306	1.3260206911432564e-6	Downregulated	Rhou
7.326124583660758e-11	-0.875625	0.354	0.556	1.352182814406266e-6	Downregulated	Cebpg
7.625214859926543e-11	-0.678502	0.394	0.625	1.407385906696642e-6	Downregulated	Ddx21
8.009296208341443e-11	-2.54482	0.036	0.163	1.47827580117358e-6	Downregulated	Ets1
8.076563633239577e-11	-1.15806	0.13	0.311	1.4906913497870287e-6	Downregulated	Map3k8
8.105148801252624e-11	-0.848586	0.365	0.563	1.4959673142471968e-6	Downregulated	Zfr
8.565428148225165e-11	-1.14464	0.201	0.39	1.5809210733179189e-6	Downregulated	Kdm3a
8.616484921969636e-11	-0.784176	0.514	0.701	1.5903446220479356e-6	Downregulated	Cxadr
8.627097442986817e-11	-0.455093	0.845	0.953	1.592303375052077e-6	Downregulated	Srrm2
9.097490578101998e-11	-0.681077	0.474	0.689	1.6791238360002859e-6	Downregulated	Pkn2
1.0068186146546958e-10	-0.654544	0.449	0.664	1.858285117068172e-6	Downregulated	Cish
1.1033707290600239e-10	-0.896581	0.3	0.504	2.036491354626086e-6	Downregulated	Elk4
1.1141751112698954e-10	-1.34541	0.224	0.402	2.056433002870846e-6	Downregulated	Map4
1.1711756768107426e-10	-0.695331	0.702	0.842	2.1616389466895875e-6	Downregulated	Hdlbp
1.190822987859769e-10	-3.40599	0.008	0.106	2.1979019886927757e-6	Downregulated	Spc24
1.20581655439595e-10	-0.605655	0.692	0.857	2.225575614448605e-6	Downregulated	Rhob
1.2123034035323072e-10	-0.496055	0.784	0.926	2.2375483918995795e-6	Downregulated	Casz1
1.2353499370176374e-10	-0.614579	0.623	0.805	2.2800853787534533e-6	Downregulated	Srsf11
1.2596265954700757e-10	-0.710947	0.583	0.748	2.3248928072591186e-6	Downregulated	Filip1l
1.2637744979981383e-10	-0.500876	0.786	0.879	2.332548590955164e-6	Downregulated	Kmt2e
1.282170896273298e-10	-0.965978	0.197	0.4	2.3665028232516263e-6	Downregulated	Lemd3
1.3057834776100987e-10	-1.21837	0.201	0.393	2.410084564624959e-6	Downregulated	Fbxo30
1.383207616018761e-10	-1.38713	0.13	0.301	2.552986296885827e-6	Downregulated	Dennd4a
1.4679014025787236e-10	-0.696208	0.503	0.674	2.7093056187395503e-6	Downregulated	Col8a2
1.4870993656322442e-10	-2.07479	0.048	0.183	2.744739299147433e-6	Downregulated	Prkab2
1.5074428943166532e-10	-0.648145	0.438	0.649	2.782287350040247e-6	Downregulated	Eea1
1.535166502538352e-10	-0.766582	0.438	0.632	2.8334568137350366e-6	Downregulated	Ppp1r12a
1.6755065037864842e-10	-1.37809	0.157	0.333	3.092482354038714e-6	Downregulated	Osbpl3
1.6963281335504642e-10	-0.577232	0.644	0.78	3.1309128360940917e-6	Downregulated	Ppp2r3a
1.7440731402552124e-10	-1.02729	0.258	0.454	3.2190357949690455e-6	Downregulated	Ptpn2
1.7617912109347517e-10	-0.735057	0.438	0.649	3.2517380380222713e-6	Downregulated	Rbms1
1.7845976459773745e-10	-0.564948	0.606	0.8	3.2938318751804403e-6	Downregulated	Rap1b
1.8529094954809772e-10	-0.789087	0.403	0.593	3.4199150558092398e-6	Downregulated	Hspa4
1.8849557910123097e-10	-1.38046	0.136	0.309	3.47906290347142e-6	Downregulated	Rhog
1.896995376977219e-10	-1.02456	0.279	0.469	3.501284367286853e-6	Downregulated	Map7d1
2.0969070773350114e-10	-1.75503	0.14	0.309	3.87026139263723e-6	Downregulated	Myoc
2.1725570583858945e-10	-0.7569	0.474	0.662	4.009888562662846e-6	Downregulated	Rab21
2.2325429988084443e-10	-1.16012	0.197	0.38	4.120604612900746e-6	Downregulated	Mfsd14a
2.382065440505783e-10	-0.916026	0.304	0.499	4.396578183541523e-6	Downregulated	Gng12
2.460930024420691e-10	-0.757604	0.396	0.598	4.542138546073269e-6	Downregulated	Smap1
2.5821296142438613e-10	-0.794798	0.444	0.617	4.765836629009895e-6	Downregulated	Serinc3
2.6599527484977796e-10	-0.414383	0.874	0.921	4.909474787902352e-6	Downregulated	Cd34
2.830972549414267e-10	-0.902824	0.346	0.538	5.225126034453912e-6	Downregulated	Ubn1
2.922160023915165e-10	-0.316714	1	1	5.39343075614022e-6	Downregulated	Postn
2.982083245431125e-10	-0.889299	0.344	0.538	5.504031046092228e-6	Downregulated	Hivep1
3.083151077229657e-10	-0.701609	0.501	0.689	5.690571943242778e-6	Downregulated	Taok1
3.1007401973286074e-10	-0.627601	0.604	0.748	5.7230361822094105e-6	Downregulated	Nsd3
3.1650135158693366e-10	-0.515328	0.539	0.765	5.8416654462400344e-6	Downregulated	Peli2
3.3827615353281256e-10	-1.28101	0.138	0.309	6.2435629657551214e-6	Downregulated	Fbxo34
3.403050542421951e-10	-1.04213	0.266	0.449	6.281010386148195e-6	Downregulated	Msl2
3.4230128872792785e-10	-0.5479	0.623	0.805	6.317854886051364e-6	Downregulated	Sik1
3.470459302636909e-10	-0.559052	0.618	0.77	6.405426734876943e-6	Downregulated	Hnrnpdl
3.503996461133159e-10	-0.647852	0.442	0.64	6.4673262683134715e-6	Downregulated	Fyttd1
3.5749831412489135e-10	-0.743915	0.392	0.602	6.59834638380312e-6	Downregulated	B3gnt2
3.6154626078390174e-10	-0.575587	0.683	0.849	6.673059335288474e-6	Downregulated	Ddx6
3.717845416905121e-10	-0.561752	0.574	0.768	6.862027285981782e-6	Downregulated	Btbd7
3.991577512116525e-10	-0.565205	0.574	0.773	7.367254614113471e-6	Downregulated	Sema3c
4.057511862958572e-10	-0.821569	0.532	0.723	7.488949645462636e-6	Downregulated	Gadd45b
4.2034307804370817e-10	-0.89266	0.312	0.504	7.758272191452723e-6	Downregulated	Rev3l
4.675696427325404e-10	-0.82103	0.342	0.531	8.629932895914498e-6	Downregulated	Ythdf2
4.789579324122527e-10	-0.684657	0.509	0.694	8.840126558532947e-6	Downregulated	Rb1cc1
4.901315528207493e-10	-1.16078	0.201	0.38	9.04635807041257e-6	Downregulated	Atp8a1
4.910000048457539e-10	-0.341702	0.925	0.968	9.06238708943808e-6	Downregulated	Ppp1r15a
4.926807444395547e-10	-1.048	0.214	0.398	9.093408500120861e-6	Downregulated	Usp53
5.068305776819463e-10	-1.04596	0.277	0.459	9.354571972275682e-6	Downregulated	Arhgef28
5.181614871438527e-10	-0.82103	0.298	0.504	9.56370656821409e-6	Downregulated	Pcdh7
5.42449102551264e-10	-0.724354	0.365	0.568	1.001198308578868e-5	Downregulated	Rictor
5.506197181344753e-10	-0.376859	0.954	0.998	1.016278813760801e-5	Downregulated	Hspa5
5.707469038170886e-10	-1.73357	0.065	0.205	1.0534275603752005e-5	Downregulated	Zfp954
5.793814329868996e-10	-0.704216	0.476	0.662	1.0693643108639207e-5	Downregulated	Wapl
6.121026713135023e-10	-0.647986	0.526	0.701	1.1297579004433312e-5	Downregulated	Pak2
6.207704051239619e-10	-0.467262	0.753	0.889	1.1457559367372965e-5	Downregulated	Lamb3
6.432518496836481e-10	-1.04507	0.208	0.39	1.1872499389611092e-5	Downregulated	Arhgap21
6.923305742982266e-10	-1.22745	0.147	0.319	1.2778345409822367e-5	Downregulated	Pi4k2b
6.966028202513532e-10	-0.771399	0.396	0.58	1.2857198253379226e-5	Downregulated	Prpf39
7.142452395107698e-10	-1.13132	0.394	0.56	1.3182824385650278e-5	Downregulated	Rcan1
7.203824685430274e-10	-0.938387	0.283	0.472	1.3296099221898658e-5	Downregulated	Fam13b
7.626261526315647e-10	-1.22853	0.153	0.323	1.4075790899120789e-5	Downregulated	Nipa2
7.786602872551216e-10	-1.36439	0.157	0.326	1.437173292186778e-5	Downregulated	Stam
7.963482402833348e-10	-0.509745	0.799	0.938	1.469819947090951e-5	Downregulated	Brd2
8.283939156025702e-10	-0.879924	0.314	0.499	1.528966650027664e-5	Downregulated	Myo10
8.344973481876936e-10	-0.661634	0.763	0.881	1.5402317555500263e-5	Downregulated	Tns4
8.368248680197349e-10	-1.45449	0.094	0.247	1.5445276589040247e-5	Downregulated	Alkbh1
8.511500269529641e-10	-0.622837	0.444	0.649	1.5709676047470858e-5	Downregulated	Srsf6
8.685822590625789e-10	-0.783117	0.442	0.627	1.6031422755518017e-5	Downregulated	Fnbp1l
8.887094893269743e-10	-1.08291	0.224	0.402	1.6402911044507965e-5	Downregulated	Lactb
9.216581035435128e-10	-0.687052	0.444	0.637	1.7011043617102616e-5	Downregulated	Kdm2a
9.493951055297842e-10	-0.667784	0.463	0.644	1.7522985462763227e-5	Downregulated	Ppm1a
9.728661358679935e-10	-0.51886	0.769	0.896	1.7956190269715557e-5	Downregulated	Sub1
1.022093734119101e-9	-0.560606	0.667	0.788	1.8864784050636245e-5	Downregulated	Prlr
1.0410423419564997e-9	-1.97837	0.099	0.247	1.9214518505491116e-5	Downregulated	Nppc
1.0682869636940318e-9	-0.655893	0.423	0.625	1.9717372488900745e-5	Downregulated	Setd5
1.1089982368403843e-9	-1.85826	0.086	0.232	2.0468780457362973e-5	Downregulated	Cnksr3
1.1928272471723886e-9	-1.56305	0.094	0.244	2.2016012501060775e-5	Downregulated	Trim16
1.222461058225801e-9	-0.496832	0.824	0.911	2.256296375167361e-5	Downregulated	Tuba4a
1.2824621376897922e-9	-1.63717	0.067	0.205	2.3670403675340495e-5	Downregulated	Aloxe3
1.2896376078125037e-9	-0.911079	0.495	0.654	2.3802841327395382e-5	Downregulated	4930523C07Rik
1.3366668605250204e-9	-0.904727	0.275	0.462	2.46708602447103e-5	Downregulated	Fam193a
1.3647282630995645e-9	-1.63462	0.084	0.227	2.518878955202866e-5	Downregulated	Mdfi
1.4314272413806172e-9	-0.711937	0.363	0.57	2.641985259416205e-5	Downregulated	Copa
1.4680509970858586e-9	-3.52147	0.006	0.091	2.709581725321369e-5	Downregulated	Gm3839
1.475690010145284e-9	-0.637808	0.522	0.696	2.723681051725151e-5	Downregulated	Baz2b
1.5228036289032857e-9	-0.864884	0.338	0.516	2.8106386578667943e-5	Downregulated	Heca
1.5664930487768608e-9	-0.514927	0.65	0.837	2.891276220127452e-5	Downregulated	Ndel1
1.5874678069723925e-9	-0.52323	0.694	0.832	2.929989331328945e-5	Downregulated	Stim1
1.5932486387115601e-9	-1.06116	0.205	0.383	2.9406590124699265e-5	Downregulated	Col5a2
1.6267082006738049e-9	-0.981348	0.273	0.452	3.0024153259836418e-5	Downregulated	Micall1
1.6768717813510172e-9	-1.28599	0.191	0.36	3.095002246839572e-5	Downregulated	Homer1
1.7171331210029274e-9	-0.960247	0.426	0.588	3.169312601435103e-5	Downregulated	Odc1
1.7977691780623296e-9	-1.12161	0.335	0.506	3.318142571949642e-5	Downregulated	Epha4
1.9558653454156765e-9	-0.593257	0.478	0.659	3.609940668033714e-5	Downregulated	Amd1
2.0120389506509093e-9	-0.948265	0.222	0.402	3.7136202912163836e-5	Downregulated	Lmbrd1
2.0294229141829644e-9	-0.869285	0.289	0.474	3.745705872707497e-5	Downregulated	Vcl
2.156986824212344e-9	-0.92303	0.283	0.467	3.9811505814487235e-5	Downregulated	Tmtc1
2.238522781411451e-9	-0.505615	0.792	0.911	4.131641497651116e-5	Downregulated	Cast
2.240602045918635e-9	-0.805433	0.361	0.538	4.1354791961520246e-5	Downregulated	Atp6ap2
2.3942324498207118e-9	-0.895727	0.361	0.538	4.419034832634088e-5	Downregulated	Pdlim1
2.397603327301634e-9	-1.08266	0.18	0.353	4.425256461200626e-5	Downregulated	Usp37
2.433722874147956e-9	-0.360204	0.977	0.983	4.491922308814882e-5	Downregulated	Xist
2.465389499465884e-9	-1.23607	0.226	0.393	4.550369399164182e-5	Downregulated	Hoxc13
2.5395522879312333e-9	-0.439608	0.985	0.993	4.687251657834677e-5	Downregulated	Lgals3
2.568959068264623e-9	-1.04342	0.168	0.338	4.7415277522960144e-5	Downregulated	Eps8l1
2.610141891469978e-9	-1.73049	0.103	0.249	4.817538889086138e-5	Downregulated	Gm20186
2.643671955900749e-9	-0.752135	0.302	0.489	4.879425329006013e-5	Downregulated	Ppp6r3
2.6661305640715896e-9	-0.767969	0.361	0.541	4.920877182106933e-5	Downregulated	Tbl1x
2.7121001660046286e-9	-0.732301	0.409	0.585	5.005723276394743e-5	Downregulated	Pon2
2.7914996578642878e-9	-1.37903	0.105	0.257	5.152270918520116e-5	Downregulated	Msmo1
2.807847565406089e-9	-2.49241	0.031	0.141	5.182444251470018e-5	Downregulated	Tubb6
2.9188090184063666e-9	-1.26329	0.166	0.331	5.387245805272631e-5	Downregulated	Nsd2
2.955897125444277e-9	-0.978571	0.247	0.427	5.455699324432502e-5	Downregulated	Zfp593
2.9864640599306607e-9	-0.882204	0.291	0.467	5.51211671541402e-5	Downregulated	Ube2g1
2.9983899178062063e-9	-0.614336	0.528	0.714	5.534128271294915e-5	Downregulated	Ppp1r2
3.0598167896397284e-9	-0.89068	0.203	0.385	5.647503848638047e-5	Downregulated	Zc3h12a
3.5902219958342567e-9	-0.846121	0.283	0.462	6.626472737711287e-5	Downregulated	Exoc5
3.878347233433082e-9	-0.656695	0.421	0.615	7.158265488747439e-5	Downregulated	Cltc
3.904129044202413e-9	-0.8602	0.344	0.514	7.205850976884394e-5	Downregulated	Vgll4
3.9357710269609415e-9	-1.00014	0.333	0.501	7.264252584461809e-5	Downregulated	Nabp1
4.010115887295101e-9	-1.00186	0.614	0.773	7.401470893180567e-5	Downregulated	Cebpd
4.0729996868634035e-9	-0.522372	0.421	0.627	7.517535522043783e-5	Downregulated	Dhx15
4.081638104108175e-9	-0.949284	0.247	0.422	7.533479448752459e-5	Downregulated	AI837181
4.1423439064640455e-9	-0.715735	0.346	0.541	7.645524148160689e-5	Downregulated	Ankhd1
4.284344513628996e-9	-0.582968	0.56	0.721	7.907614668805038e-5	Downregulated	Huwe1
4.313659425056987e-9	-1.21879	0.128	0.286	7.961721200827681e-5	Downregulated	Nrbf2
4.334485592774536e-9	-0.463855	0.753	0.896	8.000160058583961e-5	Downregulated	Ppp2ca
4.443740981344959e-9	-0.38444	0.987	0.993	8.201812729268391e-5	Downregulated	Cxcl14
4.546570982250242e-9	-0.825929	0.323	0.501	8.391606061939271e-5	Downregulated	Ccnl2
4.637974052738128e-9	-1.16275	0.201	0.368	8.560308709138764e-5	Downregulated	Map2k4
4.778956463913085e-9	-0.811018	0.354	0.533	8.82051994544438e-5	Downregulated	Trpm7
4.852097053031308e-9	-0.96096	0.249	0.422	8.955515530779885e-5	Downregulated	Sik3
4.958882566470686e-9	-0.764506	0.4	0.58	9.152609552934945e-5	Downregulated	Ptpn13
5.014894929311652e-9	-1.07101	0.17	0.336	9.255991571030517e-5	Downregulated	Ehd4
5.182263303317964e-9	-0.521026	0.642	0.82	9.564903378933966e-5	Downregulated	Nktr
5.241914334576596e-9	-0.847261	0.342	0.514	9.675001287328023e-5	Downregulated	Map7
5.545712578964272e-9	-1.98897	0.046	0.163	1.0235721706994356e-4	Downregulated	Slc7a8
5.771205725486535e-9	-0.625604	0.47	0.644	1.0651914407530498e-4	Downregulated	Tgoln1
5.920773415867411e-9	-1.21507	0.245	0.407	1.0927971493666481e-4	Downregulated	Zbtb10
6.03427086390866e-9	-0.719009	0.371	0.56	1.1137453733516213e-4	Downregulated	Caprin1
6.095505516470917e-9	-0.967251	0.243	0.412	1.1250474531750372e-4	Downregulated	Yrdc
6.134667463066587e-9	-1.51618	0.073	0.207	1.1322755736582001e-4	Downregulated	Tbc1d2
6.741192808520386e-9	-0.700813	0.407	0.578	1.2442219566686076e-4	Downregulated	Ist1
7.086387974933852e-9	-0.711226	0.4	0.575	1.307934628533541e-4	Downregulated	Vps4b
7.3479877165989226e-9	-0.531523	0.612	0.783	1.3562180928526632e-4	Downregulated	Rock1
7.464721937354843e-9	-1.14706	0.203	0.368	1.3777637279775834e-4	Downregulated	Zhx3
7.58024189817524e-9	-0.82819	0.373	0.543	1.399085247146204e-4	Downregulated	Dyrk1a
8.097294182112728e-9	-0.772381	0.283	0.472	1.4945175871925462e-4	Downregulated	Mon2
8.18586643458691e-9	-0.725452	0.373	0.553	1.510865367831706e-4	Downregulated	Sbds
8.799205461515363e-9	-0.761479	0.417	0.595	1.6240693520318906e-4	Downregulated	Oser1
8.967759969705312e-9	-0.973033	0.237	0.407	1.6551794576085094e-4	Downregulated	Ubap2
9.12970602757902e-9	-0.524109	0.818	0.874	1.68506984151026e-4	Downregulated	Afdn
9.277524770353477e-9	-0.364162	0.933	0.973	1.7123527468641413e-4	Downregulated	Cfl1
9.400686142507305e-9	-1.47311	0.105	0.247	1.7350846413225732e-4	Downregulated	Mob3a
9.481424530153073e-9	-0.631791	0.398	0.568	1.7499865255303526e-4	Downregulated	Sgk3
9.634096385439967e-9	-1.13514	0.197	0.358	1.7781651698606547e-4	Downregulated	Gnl2
9.714208302399732e-9	-1.23607	0.155	0.311	1.7929514263739186e-4	Downregulated	Rnf38
9.829374620625309e-9	-2.03048	0.052	0.17	1.814207673728813e-4	Downregulated	Lipg
1.006956427607011e-8	-1.51618	0.088	0.225	1.8585394784342602e-4	Downregulated	Grip1
1.0502734201748454e-8	-0.595288	0.507	0.684	1.9384896516167122e-4	Downregulated	Hmgcs1
1.0835631344896747e-8	-1.04898	0.193	0.356	1.9999324773275925e-4	Downregulated	Lmbr1l
1.1710509089816583e-8	-0.892509	0.312	0.489	2.1614086627074467e-4	Downregulated	Tet3
1.1901558871928185e-8	-0.503916	0.839	0.909	2.196670720991785e-4	Downregulated	Prss23
1.2356774599484867e-8	-0.326626	0.964	0.993	2.280689887826922e-4	Downregulated	Ywhaz
1.3037292663047604e-8	-0.71398	0.413	0.585	2.4062931068186962e-4	Downregulated	Prrc2a
1.3100041714367886e-8	-0.574289	0.512	0.689	2.4178746992208807e-4	Downregulated	Atp2a2
1.312763167960126e-8	-0.494581	0.589	0.768	2.4229669791040045e-4	Downregulated	Foxn3
1.3303400340311372e-8	-2.1836	0.025	0.123	2.45540860081127e-4	Downregulated	Tmem254a
1.3314767438945457e-8	-1.05164	0.168	0.328	2.457506626206163e-4	Downregulated	Wipf2
1.331700061249856e-8	-0.805923	0.27	0.447	2.4579188030488593e-4	Downregulated	Npc1
1.3681238423689852e-8	-0.849762	0.365	0.531	0.000252515	Downregulated	Thsd1
1.5394926687940893e-8	-0.701554	0.4	0.57	2.8414416187932506e-4	Downregulated	Tln1
1.5950440306982808e-8	-0.5202	0.667	0.832	2.9439727674598166e-4	Downregulated	Slc3a2
1.7382429677752795e-8	-0.881784	0.178	0.346	3.208275045622833e-4	Downregulated	Vasn
1.758077186686072e-8	-0.777777	0.358	0.528	3.2448830634664835e-4	Downregulated	Fryl
1.7759499065719206e-8	-1.0643	0.21	0.375	3.2778707425597936e-4	Downregulated	Cdcp1
1.8536839980735157e-8	-0.82103	0.405	0.56	3.421344555244288e-4	Downregulated	Arid1a
1.8615243631818346e-8	-1.5812	0.071	0.198	3.435815517124712e-4	Downregulated	Lrp5
1.902551566582728e-8	-0.550853	0.635	0.79	3.5115394264417413e-4	Downregulated	Pcf11
1.947194585569729e-8	-0.970777	0.191	0.356	3.5939370465860486e-4	Downregulated	Slc39a8
1.9930849734624118e-8	-0.431663	0.786	0.881	3.6786369355195736e-4	Downregulated	Dkk3
2.210143519578226e-8	-0.863649	0.287	0.452	4.0792618940855316e-4	Downregulated	Epc1
2.297427491307566e-8	-1.71127	0.187	0.343	4.240361920706374e-4	Downregulated	Igfbp3
2.320168725343137e-8	-0.779627	0.358	0.533	4.282335416365828e-4	Downregulated	Tmem43
2.3542296543005176e-8	-0.950837	0.218	0.383	4.345201672942465e-4	Downregulated	Cyth3
2.3932279710760062e-8	-0.936507	0.277	0.437	4.4171808662149845e-4	Downregulated	Braf
2.4917599923505877e-8	-0.779689	0.279	0.449	4.59904141788148e-4	Downregulated	Lgr4
2.5061590692888963e-8	-0.82103	0.279	0.449	4.625617794186516e-4	Downregulated	Pan3
2.5675788370175907e-8	-0.607434	0.522	0.689	4.7389802594833674e-4	Downregulated	Usp34
2.6559251527669713e-8	-0.512711	0.715	0.81	4.902041054461999e-4	Downregulated	Dnajb9
2.673190273986813e-8	-1.22679	0.13	0.277	4.933907288697462e-4	Downregulated	Jarid2
2.701350617829537e-8	-0.598637	0.461	0.649	4.985882835327976e-4	Downregulated	Utrn
2.7851501441373652e-8	-0.453631	0.769	0.919	5.140551621034335e-4	Downregulated	Kif5b
2.8668270437145504e-8	-0.593389	0.539	0.699	5.291302674583946e-4	Downregulated	Ece1
2.9376248418517786e-8	-0.482133	0.767	0.869	5.421974170605828e-4	Downregulated	Rbm25
2.956177026232397e-8	-2.6955	0.015	0.099	5.456215937317135e-4	Downregulated	Plaur
2.9629470966564967e-8	-0.942076	0.275	0.437	5.468711456298896e-4	Downregulated	Egfl6
2.979668515691936e-8	-0.89318	0.258	0.422	5.499574179412606e-4	Downregulated	Fndc3b
3.0040563307915317e-8	-0.555164	0.482	0.662	5.54458676974193e-4	Downregulated	Zc3h15
3.057466622074569e-8	-0.975678	0.189	0.353	5.643166144363031e-4	Downregulated	Pfn2
3.0577911285111e-8	-0.786576	0.289	0.467	5.643765085892937e-4	Downregulated	Atxn7
3.0928112738258816e-8	-0.496934	0.6	0.76	5.708401768100429e-4	Downregulated	Efna5
3.216164476381529e-8	-0.961892	0.229	0.39	5.936074774057388e-4	Downregulated	Agfg1
3.270336090171322e-8	-0.505604	0.656	0.817	6.036059321629209e-4	Downregulated	Smarca5
3.4203621659728275e-8	-0.599604	0.623	0.765	6.312962449736048e-4	Downregulated	Tpm4
3.448519593098854e-8	-1.38417	0.063	0.185	6.364932612982554e-4	Downregulated	Lin54
3.466043463897994e-8	-1.11742	0.164	0.316	6.397276421316527e-4	Downregulated	Vcpip1
3.497252164522129e-8	-0.947987	0.321	0.489	6.454878320058493e-4	Downregulated	Nr4a3
3.5230373998704045e-8	-0.652264	0.421	0.583	6.502470128940805e-4	Downregulated	Msi2
3.5641896821520635e-8	-0.445976	0.681	0.815	6.578424896348064e-4	Downregulated	Maff
3.6522603989218e-8	-0.594427	0.654	0.763	6.740977018289966e-4	Downregulated	Capns1
3.734708117453166e-8	-0.646855	0.344	0.523	6.893150772383309e-4	Downregulated	Srebf2
3.7598343315745015e-8	-1.82103	0.046	0.156	6.939526225787058e-4	Downregulated	2900060B14Rik
3.7853309013984895e-8	-1.21745	0.143	0.289	6.986585244711192e-4	Downregulated	Elf4
3.8701081849492314e-8	-1.15168	0.22	0.373	7.143058676960796e-4	Downregulated	Ripk1
4.0342402041063006e-8	-0.638166	0.377	0.553	7.445997144718999e-4	Downregulated	Ube2r2
4.1244910040670235e-8	-0.518244	0.579	0.758	7.612573046206505e-4	Downregulated	Coq10b
4.1499999426662014e-8	-0.917766	0.26	0.42	7.659654894179008e-4	Downregulated	Trio
4.216729848104242e-8	-0.603125	0.449	0.627	7.782818280645999e-4	Downregulated	Usp7
4.223883286401283e-8	-0.955331	0.203	0.373	7.796021381710848e-4	Downregulated	Ldlr
4.5076726488000694e-8	-1.26031	0.103	0.24	8.319811407890288e-4	Downregulated	Dcaf10
4.524862599390712e-8	-1.06756	0.22	0.375	8.351538899695436e-4	Downregulated	Camsap2
4.543329630369189e-8	-0.799147	0.237	0.41	8.385623498772413e-4	Downregulated	Fbxl5
4.5723093280002105e-8	-0.914139	0.224	0.385	8.439111326689989e-4	Downregulated	Sh3kbp1
4.5938970317315644e-8	-0.846656	0.375	0.533	8.478955751466948e-4	Downregulated	Akirin1
4.765522408335356e-8	-0.743984	0.434	0.615	8.795724709064566e-4	Downregulated	Itpkc
4.8317089425495606e-8	-1.00866	0.212	0.368	8.917885195263724e-4	Downregulated	Med1
4.845294145353e-8	-0.699705	0.52	0.657	8.942959404078033e-4	Downregulated	Irf2bp2
4.85995924120478e-8	-0.533049	0.528	0.694	8.970026771491662e-4	Downregulated	Efna1
4.9042957796949174e-8	-1.69175	0.057	0.17	9.051858720582909e-4	Downregulated	Slc16a1
4.992092447045208e-8	-0.592292	0.579	0.741	9.213905029511341e-4	Downregulated	Rbbp6
5.0755356719995576e-8	-0.741354	0.528	0.686	9.367916189809584e-4	Downregulated	Avpi1
5.108178104485158e-8	-0.576904	0.482	0.647	9.428164327448256e-4	Downregulated	Cd109
5.1898118010919986e-8	-0.580022	0.488	0.64	9.578835641275502e-4	Downregulated	Cggbp1
5.358093679962497e-8	-1.12609	0.203	0.356	9.889433505106781e-4	Downregulated	Cpeb4
5.415838381338025e-8	-0.599043	0.48	0.647	9.996012900435592e-4	Downregulated	Sbno1
5.492837669115455e-8	-2.68085	0.015	0.096	0.00101381	Downregulated	Fhl2
5.6653929271474185e-8	-0.564489	0.476	0.652	0.00104566	Downregulated	Sltm
5.695224300233509e-8	-0.784318	0.323	0.484	0.00105117	Downregulated	Dnajc5
5.853517241870041e-8	-0.719904	0.499	0.654	0.00108038	Downregulated	Oga
5.893632508039431e-8	-0.895324	0.258	0.425	0.00108779	Downregulated	Zc3h7a
6.131705305969552e-8	-0.856036	0.302	0.464	0.00113173	Downregulated	Zdhhc20
6.277654919494348e-8	-0.700974	0.369	0.541	0.00115867	Downregulated	Kat6a
6.322205528339147e-8	-0.686233	0.396	0.565	0.00116689	Downregulated	Fgfr2
6.333302891757924e-8	-0.592761	0.501	0.662	0.00116894	Downregulated	Arpc5
6.695826267025183e-8	-0.458003	0.744	0.847	0.00123585	Downregulated	Alcam
6.850545292878477e-8	-0.514783	0.522	0.696	0.00126441	Downregulated	Yy1
7.450368952004854e-8	-1.02034	0.212	0.365	0.00137511	Downregulated	Btbd9
7.488499415768965e-8	-0.4693	0.709	0.812	0.00138215	Downregulated	Ddr1
7.82673254560167e-8	-0.742022	0.411	0.57	0.00144458	Downregulated	Rsf1
7.999115788672706e-8	-1.12781	0.145	0.289	0.0014764	Downregulated	Fam214b
8.282351607570122e-8	-0.709999	0.321	0.499	0.00152867	Downregulated	Mapk6
8.460172516955268e-8	-0.35373	0.696	0.835	0.00156149	Downregulated	Lpp
8.471107546524446e-8	-0.476287	0.593	0.763	0.00156351	Downregulated	Vapa
8.504555603257581e-8	-0.700014	0.327	0.499	0.00156969	Downregulated	9930021J03Rik
8.532909657911876e-8	-0.765535	0.306	0.474	0.00157492	Downregulated	Diaph1
8.593183817690124e-8	-0.85382	0.291	0.454	0.00158604	Downregulated	Nup153
8.607690074801738e-8	-0.633403	0.405	0.578	0.00158872	Downregulated	Gspt1
8.762418872179943e-8	-1.14444	0.117	0.257	0.00161728	Downregulated	Smurf1
8.892383059618777e-8	-0.736966	0.3	0.474	0.00164127	Downregulated	Adcy1
9.231781659639896e-8	-0.708656	0.382	0.548	0.00170391	Downregulated	Hbp1
9.380654116462542e-8	-0.747132	0.377	0.531	0.00173139	Downregulated	Kdm6a
9.474798568090473e-8	-0.825979	0.296	0.449	0.00174876	Downregulated	Wdr1
9.891859715349831e-8	-0.908978	0.229	0.388	0.00182574	Downregulated	Zbtb2
1.0004945590480146e-7	-1.14643	0.153	0.296	0.00184661	Downregulated	Pdpk1
1.0117976688394782e-7	-1.01944	0.176	0.328	0.00186747	Downregulated	Cobll1
1.0265548143477964e-7	-0.534149	0.438	0.62	0.00189471	Downregulated	Eif4g1
1.0324001307715442e-7	-0.771786	0.365	0.531	0.0019055	Downregulated	Ubn2
1.0499918291519804e-7	-1.14072	0.138	0.281	0.00193797	Downregulated	Gtf2f2
1.0527969564394536e-7	-0.594781	0.449	0.62	0.00194315	Downregulated	Prkar1a
1.0610209274396472e-7	-0.609666	0.47	0.622	0.00195833	Downregulated	Ltbp2
1.0802896240798516e-7	-1.58184	0.065	0.18	0.00199389	Downregulated	Col1a1
1.1004018180964395e-7	-0.681127	0.415	0.588	0.00203101	Downregulated	Tnrc6b
1.1476641548692433e-7	-0.998817	0.212	0.36	0.00211824	Downregulated	Cnksr1
1.153045667315107e-7	-0.677699	0.323	0.494	0.00212818	Downregulated	Wdr33
1.1727709609953147e-7	-0.303226	0.922	0.97	0.00216458	Downregulated	Dnajb1
1.1760489196120784e-7	-0.631517	0.335	0.511	0.00217063	Downregulated	Pof1b
1.183618870946973e-7	-0.835357	0.247	0.412	0.00218461	Downregulated	Acer3
1.204447087590603e-7	-0.966881	0.161	0.311	0.00222305	Downregulated	Coro1c
1.241696367872038e-7	-3.32444	0.096	0.215	0.0022918	Downregulated	Krt16
1.2800893524358346e-7	-0.35557	0.87	0.965	0.00236266	Downregulated	Eif2s2
1.2826162108179163e-7	-1.03903	0.275	0.42	0.00236732	Downregulated	Itga2
1.3165812241851145e-7	-0.865699	0.174	0.328	0.00243001	Downregulated	Phrf1
1.322504243993702e-7	-0.502079	0.541	0.711	0.00244095	Downregulated	Usp9x
1.3255342305182604e-7	-0.646645	0.358	0.521	0.00244654	Downregulated	Tox4
1.3517166326466435e-7	-0.787182	0.369	0.504	0.00249486	Downregulated	Rai14
1.3536043482688505e-7	-0.903023	0.193	0.348	0.00249835	Downregulated	Cers4
1.365133341519836e-7	-2.17467	0.029	0.121	0.00251963	Downregulated	Srxn1
1.39970496846149e-7	-0.540352	0.455	0.64	0.00258344	Downregulated	Igf1r
1.4440355829138255e-7	-0.947942	0.187	0.338	0.00266526	Downregulated	Dmxl1
1.462268247811758e-7	-1.03577	0.134	0.277	0.00269891	Downregulated	Ankrd50
1.5086056503036722e-7	-0.908341	0.296	0.444	0.00278443	Downregulated	Lad1
1.549860332450236e-7	-0.402585	0.725	0.881	0.00286058	Downregulated	Cdv3
1.6242528597376525e-7	-0.710439	0.358	0.521	0.00299788	Downregulated	Ndfip2
1.6326512511435096e-7	-1.15759	0.145	0.284	0.00301338	Downregulated	Grpel2
1.701623780321348e-7	-0.908013	0.197	0.348	0.00314069	Downregulated	Tuft1
1.7205218183465878e-7	-0.485725	0.727	0.849	0.00317557	Downregulated	Chd4
1.7511562036931128e-7	-0.507287	0.566	0.711	0.00323211	Downregulated	Rtf1
1.7597051080663986e-7	-0.392187	0.74	0.867	0.00324789	Downregulated	Ube2b
1.7998413750228884e-7	-0.747029	0.256	0.42	0.00332197	Downregulated	Arid1b
1.8303006266293087e-7	-0.591651	0.449	0.605	0.00337819	Downregulated	Sdk2
1.838548071173944e-7	-0.777482	0.327	0.484	0.00339341	Downregulated	Dnttip2
1.8404305196915887e-7	-0.625859	0.361	0.533	0.00339688	Downregulated	Chmp4b
1.8931651653791539e-7	-0.317192	0.925	0.968	0.00349421	Downregulated	Foxp1
1.8946045451239112e-7	-0.854713	0.203	0.358	0.00349687	Downregulated	Pias1
1.9240670698633562e-7	-0.861465	0.212	0.363	0.00355125	Downregulated	Aftph
1.9464378708876932e-7	-0.983624	0.308	0.457	0.00359254	Downregulated	Etv3
1.978398716635391e-7	-0.487029	0.608	0.756	0.00365153	Downregulated	Prnp
1.9879583651115317e-7	-0.720725	0.358	0.521	0.00366917	Downregulated	Mindy3
2.0061597757537796e-7	-1.1836	0.164	0.304	0.00370277	Downregulated	Ralgds
2.0452825509200833e-7	-0.566154	0.541	0.679	0.00377498	Downregulated	Fam83g
2.0653101702160672e-7	-0.42722	0.776	0.879	0.00381194	Downregulated	Spag9
2.154853825014478e-7	-1.37357	0.092	0.215	0.00397721	Downregulated	Fasn
2.1905125806672224e-7	-1.48251	0.092	0.215	0.00404303	Downregulated	Abtb2
2.2201956091543702e-7	-1.40208	0.067	0.18	0.00409782	Downregulated	Fdft1
2.226102157399254e-7	-1.26623	0.126	0.259	0.00410872	Downregulated	Nt5dc3
2.258711073619895e-7	-1.03537	0.134	0.274	0.0041689	Downregulated	Vwa2
2.302462563365017e-7	-1.8735	0.042	0.141	0.00424966	Downregulated	Gjb4
2.312793303275434e-7	-1.01723	0.226	0.37	0.00426872	Downregulated	B4galt1
2.363287335781956e-7	-0.590624	0.449	0.617	0.00436192	Downregulated	Lnpep
2.4181201910365945e-7	-2.99506	0.023	0.106	0.00446312	Downregulated	Lbh
2.4630971393791916e-7	-0.627704	0.308	0.481	0.00454614	Downregulated	Serp1
2.4631149959630995e-7	-0.884419	0.218	0.373	0.00454617	Downregulated	Met
2.475411410028834e-7	-1.18797	0.115	0.247	0.00456887	Downregulated	Ubtd2
2.5002813745179206e-7	-0.910297	0.241	0.39	0.00461477	Downregulated	Tmf1
2.5867539152425134e-7	-0.357212	0.811	0.951	0.00477437	Downregulated	Csde1
2.590565481101022e-7	-4.75963	0	0.054	0.00478141	Downregulated	Nphs1
2.6062052129848075e-7	-1.15146	0.143	0.279	0.00481027	Downregulated	Otud5
2.6542539537244207e-7	-0.806731	0.27	0.422	0.00489896	Downregulated	Ptbp2
2.678497488413222e-7	-0.252688	0.973	0.993	0.0049437	Downregulated	App
2.701447748219217e-7	-0.590198	0.434	0.602	0.00498606	Downregulated	Fubp1
2.804121013709891e-7	-0.53246	0.478	0.652	0.00517557	Downregulated	Pdcd6ip
2.8225169966627987e-07	-0.973033	0.159	0.301	0.00520952	Downregulated	Kmt2d
2.933550330255479e-7	-1.18263	0.101	0.227	0.00541445	Downregulated	Spata2
3.018500318016208e-7	-0.679674	0.335	0.496	0.00557125	Downregulated	Arfgef1
3.0524240684500234e-7	-0.693416	0.574	0.701	0.00563386	Downregulated	Flrt2
3.145680794121003e-7	-0.740688	0.262	0.42	0.00580598	Downregulated	Arih2
3.154279739596338e-7	-1.18484	0.164	0.299	0.00582185	Downregulated	Asxl1
3.225368169196316e-7	-0.910491	0.164	0.309	0.00595306	Downregulated	Nckap5
3.231709190039442e-7	-0.630451	0.409	0.575	0.00596477	Downregulated	Kcmf1
3.2531455019095297e-7	-0.804728	0.27	0.427	0.00600433	Downregulated	Pom121
3.3290410786574834e-7	-0.677577	0.321	0.489	0.00614441	Downregulated	Reep3
3.450414346757662e-7	-1.18716	0.161	0.301	0.00636843	Downregulated	Cblb
3.63469084910026e-7	-0.606017	0.354	0.523	0.00670855	Downregulated	Arf6
3.7173256215642844e-7	-0.544887	0.465	0.627	0.00686107	Downregulated	Hexim1
3.754571634159582e-7	-1.04716	0.184	0.323	0.00692981	Downregulated	Fam83h
3.779308278613451e-7	-0.710344	0.252	0.42	0.00697547	Downregulated	Safb
3.988862015831056e-7	-1.7413	0.061	0.165	0.00736224	Downregulated	Pard6b
4.0338753425174954e-7	-0.561787	0.426	0.59	0.00744532	Downregulated	Gpbp1
4.180997174230739e-7	-0.378278	0.883	0.928	0.00771687	Downregulated	Cebpb
4.2352570154533586e-7	-0.859504	0.289	0.437	0.00781701	Downregulated	N4bp2
4.356759396334473e-7	-0.519239	0.522	0.662	0.00804127	Downregulated	Hectd1
4.362268807889841e-7	-1.74574	0.101	0.217	0.00805144	Downregulated	Gadd45a
4.4713080038538924e-7	-0.484788	0.625	0.765	0.00825269	Downregulated	Eif3c
4.489474953722688e-7	-1.7569	0.04	0.133	0.00828622	Downregulated	Frem2
4.652769240515763e-7	-0.872745	0.201	0.351	0.00858762	Downregulated	Krit1
4.6656247676239297e-7	-1.193	0.119	0.247	0.00861134	Downregulated	Fermt2
4.798771554834858e-7	-0.675599	0.319	0.481	0.00885709	Downregulated	Zrsr2
4.891315260181256e-7	-0.824485	0.214	0.368	0.0090279	Downregulated	Mmp14
4.930538927013236e-7	-1.94234	0.036	0.126	0.0091003	Downregulated	Eid3
4.937440009039962e-7	-1.04163	0.195	0.331	0.00911303	Downregulated	Zfp451
5.098374465997692e-7	-0.652416	0.346	0.521	0.00941007	Downregulated	Adgrl2
5.246752587714674e-7	-0.54419	0.361	0.538	0.00968393	Downregulated	Ctnnd1
5.295767613686187e-7	-1.0024	0.174	0.311	0.0097744	Downregulated	Etl4
5.327406990012722e-7	-0.671206	0.289	0.447	0.0098328	Downregulated	Rapgef6
5.581335395232903e-7	-0.534094	0.457	0.605	0.0103015	Downregulated	Hdgfl3
5.828882986094864e-7	-0.541132	0.436	0.598	0.010758369327435291	Downregulated	Rbbp7
5.911535471184657e-7	-0.723654	0.419	0.558	0.010910921019165522	Downregulated	Slain2
5.927277040053708e-7	-0.932391	0.168	0.309	0.010939975232827128	Downregulated	Sesn2
6.009602915167465e-7	-0.497027	0.518	0.677	0.0110919	Downregulated	Kif21a
6.246186135185837e-7	-0.404794	0.625	0.81	0.0115286	Downregulated	Syncrip
6.29511691604968e-7	-0.454397	0.568	0.746	0.011618897291952894	Downregulated	Senp6
6.417289872646949e-7	-0.812152	0.258	0.41	0.011844391917944473	Downregulated	Acbd3
6.575246408972926e-7	-4.23607	0.002	0.057	0.0121359	Downregulated	Ngf
6.578013623029497e-7	-0.825134	0.203	0.353	0.012141039744025544	Downregulated	Ppm1b
6.656139530747646e-7	-0.393168	0.606	0.751	0.0122852	Downregulated	Morf4l2
6.750750638599597e-7	-2.0016	0.029	0.114	0.012459860453663277	Downregulated	Gch1
6.758223200727278e-7	-0.51043	0.551	0.672	0.012473652561582336	Downregulated	Adgra3
6.877969776246831e-7	-0.483097	0.518	0.681	0.012694668816018776	Downregulated	Capza2
7.088602440002453e-7	-0.653225	0.235	0.39	0.013083433523512527	Downregulated	Yes1
7.100345190808314e-7	-1.58617	0.122	0.242	0.013105107118674906	Downregulated	Vmp1
7.116679503694882e-7	-0.754853	0.231	0.39	0.013135255359969643	Downregulated	Slc39a10
7.119119372615929e-7	-0.516367	0.518	0.686	0.0131398	Downregulated	Sh3glb1
7.258705296212807e-7	-0.70799	0.361	0.501	0.013397392365219979	Downregulated	Ldlrap1
7.323011667456877e-7	-0.654022	0.35	0.501	0.013516082634625158	Downregulated	Lmtk2
7.541395176461036e-7	-0.727798	0.396	0.528	0.013919153077194135	Downregulated	Fcho2
7.951519320776252e-7	-0.66216	0.312	0.464	0.014676119210356728	Downregulated	Rnf4
8.223222271519554e-7	-0.781501	0.239	0.39	0.0151776	Downregulated	Nup50
8.26795138901885e-7	-0.67829	0.273	0.435	0.0152602	Downregulated	Ccnt1
8.335788224951351e-7	-0.400718	0.969	0.99	0.0153854	Downregulated	Ier3
8.458620500617251e-7	-0.595337	0.457	0.6	0.0156121	Downregulated	Sirt1
8.541555491776722e-7	-0.585119	0.377	0.536	0.015765148971172295	Downregulated	Mafg
8.65622737745173e-7	-0.481941	0.633	0.763	0.015976798870562657	Downregulated	Actr3
8.786106854963983e-7	-1.17531	0.161	0.291	0.016216517422207023	Downregulated	Sntb2
8.793113859128907e-7	-1.04342	0.119	0.247	0.016229450249794223	Downregulated	Ptpn4
9.033885216835682e-7	-1.25468	0.128	0.252	0.016673841944713618	Downregulated	Slc7a1
9.056821128260414e-7	-0.45846	0.455	0.63	0.016716174756430245	Downregulated	Rlim
9.125970357487803e-7	-0.667474	0.344	0.501	0.0168438	Downregulated	Kif1b
9.541953295663447e-7	-0.586215	0.44	0.59	0.0176116	Downregulated	Tmem65
9.661056588090257e-7	-0.589704	0.4	0.556	0.017831412144638188	Downregulated	Nr1d2
9.709473533191836e-7	-0.902824	0.13	0.262	0.0179208	Downregulated	Vwa5a
9.82770057734989e-7	-0.975476	0.203	0.343	0.018139	Downregulated	Slc41a1
1.08735604187828e-6	-0.76	0.256	0.407	0.020069330464947414	Downregulated	Ccdc186
1.0878398087031629e-6	-0.532938	0.379	0.543	0.020078259349234278	Downregulated	Thoc2
1.1068530246501975e-6	-0.438191	0.602	0.758	0.020429186275968694	Downregulated	Khdrbs1
1.107404327958728e-6	-0.444654	0.558	0.726	0.020439361681134242	Downregulated	Anxa7
1.1077235249938405e-6	-1.06204	0.132	0.259	0.020445253100811314	Downregulated	Idi1
1.1494311764081292e-6	-0.876525	0.201	0.346	0.0212151	Downregulated	Slc39a6
1.1647319581458266e-6	-0.860558	0.205	0.348	0.0214975	Downregulated	Mlxip
1.1737585929310207e-6	-1.05619	0.296	0.427	0.0216641	Downregulated	Hivep3
1.1759824417029145e-6	-0.930654	0.126	0.254	0.021705107926510692	Downregulated	Sesn3
1.191747947664565e-6	-0.471064	0.463	0.652	0.021996091870044875	Downregulated	Bptf
1.1942054099934745e-6	-0.538963	0.472	0.625	0.0220414	Downregulated	Phf3
1.2035730034489004e-6	-0.635815	0.254	0.41	0.022214346924656354	Downregulated	Usp24
1.2154915338737887e-6	-0.795221	0.319	0.452	0.0224343	Downregulated	Rsbn1
1.2250093390663206e-6	-0.582625	0.53	0.672	0.022609997371147078	Downregulated	Tle4
1.2661491925093274e-6	-0.536788	0.338	0.504	0.023369315646144657	Downregulated	Golph3
1.267483046684866e-6	-0.980228	0.203	0.341	0.023393934592662573	Downregulated	Fam129b
1.2861569031918611e-6	-0.943616	0.184	0.321	0.0237386	Downregulated	Pdlim7
1.2934784590388185e-6	-1.28261	0.105	0.222	0.023873731918479475	Downregulated	Eml4
1.3046255997042515e-6	-0.554636	0.438	0.59	0.0240795	Downregulated	Snrnp48
1.31510249054411e-6	-0.503018	0.618	0.741	0.0242728	Downregulated	Cd24a
1.3204223663218474e-6	-0.993707	0.18	0.314	0.024371	Downregulated	Ube2z
1.32336300704194e-6	-0.630208	0.346	0.491	0.024425311020973086	Downregulated	Ubr4
1.3442298348363887e-6	-0.480851	0.516	0.664	0.024810450061575225	Downregulated	Calu
1.4103083566513583e-6	-0.788115	0.22	0.36	0.0260301	Downregulated	Sun2
1.419782479308489e-6	-0.483845	0.501	0.632	0.0262049	Downregulated	Hspa4l
1.4278587034477579e-6	-2.6955	0.01	0.074	0.026353988089535266	Downregulated	Gm42679
1.4407440911371827e-6	-0.604107	0.344	0.504	0.0265918	Downregulated	Copb1
1.4423527737383087e-6	-0.885447	0.241	0.38	0.026621505144887963	Downregulated	Dicer1
1.4467750544123947e-6	-1.13322	0.176	0.311	0.0267031	Downregulated	Mrps6
1.496685620453789e-6	-0.736638	0.264	0.415	0.027624326496715583	Downregulated	Usp15
1.5049235446056477e-6	-1.45288	0.071	0.175	0.0277764	Downregulated	Tatdn2
1.5232321960764375e-6	-0.55274	0.415	0.575	0.028114296642982806	Downregulated	Ggnbp2
1.5266830223997658e-6	-0.951764	0.205	0.341	0.028178	Downregulated	Sgms1
1.5336871981019001e-6	-0.505183	0.495	0.659	0.0283073	Downregulated	Eif6
1.544586022587689e-6	-0.697117	0.273	0.42	0.028508424218900975	Downregulated	Cand1
1.596848339144524e-6	-0.8647	0.237	0.375	0.029473	Downregulated	Rfx7
1.601390388134018e-6	-0.326725	0.83	0.928	0.0295569	Downregulated	Aplp2
1.6113589143164813e-6	-0.532988	0.593	0.696	0.029740851481539297	Downregulated	Nfil3
1.6242078096503395e-6	-0.824641	0.205	0.346	0.029978003542716316	Downregulated	Riok1
1.7028179652678344e-6	-0.433389	0.564	0.738	0.0314289	Downregulated	Mtdh
1.7087089320516312e-6	-1.49659	0.082	0.188	0.0315376	Downregulated	1500015A07Rik
1.7302219401235155e-6	-0.59647	0.432	0.56	0.031934706348859726	Downregulated	Phf13
1.7593817599345182e-6	-0.517603	0.403	0.56	0.0324729	Downregulated	Smc3
1.7655414141863902e-6	-1.5136	0.055	0.151	0.0325866	Downregulated	Ulk4
1.7845291975249393e-6	-1.6511	0.042	0.131	0.0329371	Downregulated	Nrip3
1.7993371565718548e-6	-0.560524	0.491	0.625	0.033210365898846725	Downregulated	Nudt4
1.802152998840864e-6	-0.825691	0.172	0.311	0.0332623	Downregulated	Ophn1
1.8950707263163261e-6	-0.51401	0.455	0.625	0.0349773	Downregulated	Gnai3
1.941948124545684e-6	-0.931213	0.176	0.309	0.0358425	Downregulated	Exoc4
1.9520667495354357e-6	-0.979969	0.155	0.284	0.036029295996175534	Downregulated	Tomm22
1.9643851883229566e-6	-0.51986	0.358	0.521	0.0362567	Downregulated	Esrp1
2.00286115978242e-6	-0.462135	0.692	0.78	0.0369668	Downregulated	Pbx1
2.0417171089614655e-6	-0.606664	0.325	0.484	0.037684	Downregulated	Csnk2a2
2.0826836691632405e-6	-0.504129	0.484	0.637	0.0384401	Downregulated	Cldnd1
2.1415678594143464e-6	-0.933707	0.208	0.341	0.039526917981210594	Downregulated	Chmp4c
2.141731935706225e-6	-0.474725	0.455	0.635	0.0395299	Downregulated	Rab6a
2.1450514558174374e-6	-0.593078	0.382	0.528	0.039591214720022444	Downregulated	Sp1
2.2247784842957087e-6	-0.669417	0.382	0.519	0.041062736484645895	Downregulated	Nup98
2.2671094926202174e-6	-0.60113	0.386	0.533	0.041844039905291355	Downregulated	Usp47
2.3346015254690174e-6	-1.30882	0.092	0.202	0.043089740355581656	Downregulated	Man1a
2.3481472784545642e-6	-0.645943	0.407	0.538	0.0433398	Downregulated	Pdcd10
2.360740676471725e-6	-0.527938	0.491	0.635	0.043572190665638624	Downregulated	Ubap2l
2.410910418656718e-6	-1.23607	0.124	0.242	0.0444982	Downregulated	Rap2b
2.4351923964164517e-6	-0.850009	0.275	0.42	0.0449463	Downregulated	Trp53inp1
2.4455893622813294e-6	-0.600031	0.319	0.477	0.0451382	Downregulated	Cdc5l
2.492685265379929e-6	-0.966677	0.159	0.286	0.0460075	Downregulated	Memo1
2.5079569624310003e-6	-1.04821	0.157	0.284	0.0462894	Downregulated	Bet1l
2.666088439844049e-6	-1.18263	0.096	0.207	0.049207994334201616	Downregulated	Sptlc2
2.6911228288797875e-6	-0.777637	0.289	0.425	0.049670054052634235	Downregulated	Cnot6
2.697928033306608e-6	-1.18484	0.075	0.18	0.049795657710740064	Downregulated	Ppard
