# Supplementary material for: PIEZO1-mediated calcium signaling reinforces mechanical properties of hair follicle stem cells to promote quiescence
Source: Sci Adv. 2025 May 28;11(22):eadt2771. doi: 10.1126/sciadv.adt2771 (PMC12118625; doi:10.1126/sciadv.adt2771)
Supplement: Supplementary file 2 — Data S1 to S6 [file sciadv.adt2771_data_s1_to_s6.zip › adt2771_data_s5.xlsx]

## Sheet: HFSCsI_2wk_SigDownDEGs
p_val	avg_log2FC	pct.1	pct.2	p_val_adj	diffexp	gene
1.58736765570439e-104	-1.22572	0.899	0.995	2.929804482133593e-100	Downregulated	Lars2
1.634762100595517e-101	-0.666469	1	1	3.017280409069146e-97	Downregulated	mt-Co3
1.3006342637205382e-95	-0.606481	1	1	2.4005806605489975e-91	Downregulated	mt-Atp6
1.1547597460195964e-93	-0.757348	1	1	2.131340063228369e-89	Downregulated	mt-Nd2
3.473791663575964e-88	-1.09235	1	1	6.411577273462156e-84	Downregulated	Neat1
4.079711461156492e-70	-0.561591	1	1	7.529923443856537e-66	Downregulated	mt-Cytb
2.4706964273180832e-61	-0.912788	1	1	4.5601643959009864e-57	Downregulated	Gm42418
2.563627976477288e-59	-6.43773	0.002	0.143	4.73168815618413e-55	Downregulated	Slc15a2
2.431184714073318e-56	-0.896134	0.817	0.963	4.487237626765123e-52	Downregulated	Rpl10-ps3
2.7799546201919292e-56	-1.29862	0.53	0.849	5.130962242488244e-52	Downregulated	Gm47283
1.3334033066778198e-53	-0.458846	1	1	2.461062483135252e-49	Downregulated	mt-Co2
1.2788976362845463e-47	-0.505387	1	1	2.3604613672903873e-43	Downregulated	mt-Nd1
2.2664993636276103e-43	-0.796426	1	1	4.1832778754474805e-39	Downregulated	Actb
1.9408523132648485e-42	-4.06585	0.016	0.163	3.582231114592931e-38	Downregulated	Hmgcs2
8.252469251302794e-42	-0.639969	0.948	0.98	1.5231582497129566e-37	Downregulated	Wdr89
1.673985543164271e-39	-0.921143	0.753	0.916	3.0896751170182947e-35	Downregulated	Abl2
2.0926942906330513e-39	-0.985755	0.866	0.948	3.8624858522214226e-35	Downregulated	Ndrg1
1.3388666876461358e-37	-1.30484	0.517	0.778	2.4711462453884727e-33	Downregulated	Lama3
8.061804884876561e-37	-1.58821	0.332	0.607	1.4879673276016668e-32	Downregulated	Tjp2
2.189424681719925e-34	-1.57235	0.848	0.938	4.0410211350504655e-30	Downregulated	Thbs1
5.057723441597438e-34	-0.923352	0.788	0.926	9.33504015615639e-30	Downregulated	Tsc22d2
1.5513799535636037e-33	-0.634085	0.929	0.993	2.8633819802923435e-29	Downregulated	mt-Nd3
5.634284937160464e-33	-0.587671	0.961	0.99	1.039919970851707e-28	Downregulated	Eif5
1.1936554200305776e-32	-0.598157	0.997	0.998	2.203129808750437e-28	Downregulated	Ahnak
1.3321320689882145e-32	-1.22744	0.541	0.763	2.4587161597315475e-28	Downregulated	Rnf217
2.355652412931717e-32	-0.381414	0.999	1	4.34782765854807e-28	Downregulated	Col17a1
7.868934486646408e-32	-1.44405	0.289	0.553	1.4523692382003275e-27	Downregulated	Nedd4l
4.378753297549282e-31	-0.661327	0.857	0.948	8.08186496128671e-27	Downregulated	Gm11808
2.8074758420126893e-29	-1.1678	0.399	0.657	5.18175816160282e-25	Downregulated	Pvr
5.656739280340511e-29	-0.557162	0.999	1	1.0440643689724482e-24	Downregulated	Sfn
6.567905458563138e-29	-0.781338	0.739	0.899	1.2122383104869984e-24	Downregulated	Stat3
2.0722963593325005e-27	-0.399598	0.995	0.99	3.8248373904199965e-23	Downregulated	Rps27rt
5.2914692611817515e-27	-0.798141	0.655	0.847	9.766464815363159e-23	Downregulated	Zfp131
4.1834853991287453e-26	-3.72579	0.008	0.094	7.721459001171925e-22	Downregulated	Col3a1
6.816421499409722e-26	-0.443657	0.965	0.983	1.2581069161460524e-21	Downregulated	Eif4g2
1.4733794342192734e-25	-1.33446	0.537	0.743	2.719416421738513e-21	Downregulated	Phlda1
1.5104211755447394e-25	-0.8901	0.501	0.733	2.7877843637029258e-21	Downregulated	Samd4b
2.5185239459011526e-25	-0.675156	0.981	0.99	4.6484396469497574e-21	Downregulated	Klf6
8.776923102967743e-25	-2.19046	0.041	0.18	1.6199566971147564e-20	Downregulated	Ifi202b
1.113103815581441e-24	-0.491712	0.929	0.98	2.0544557124186656e-20	Downregulated	Eif4a1
1.4015604463237968e-24	-1.118	0.544	0.738	2.5868601157798318e-20	Downregulated	Nfkb1
2.5931203932020505e-24	-0.480781	0.978	0.993	4.786122309733025e-20	Downregulated	Cdkn1a
4.041905371269606e-24	-1.52495	0.249	0.474	7.460144743752311e-20	Downregulated	Osmr
5.217171035294173e-24	-0.884314	0.501	0.709	9.629332579842456e-20	Downregulated	Zbtb16
5.298443566671453e-24	-1.03699	0.369	0.61	9.779337291005501e-20	Downregulated	Zfp655
5.36857875730827e-24	-0.912781	0.424	0.664	9.908785812363874e-20	Downregulated	Erc1
6.619895419999627e-24	-1.06717	0.436	0.664	1.2218340976693311e-19	Downregulated	Pqlc1
8.86865528312711e-24	-1.08643	0.429	0.642	1.6368877056067705e-19	Downregulated	Lamc2
1.5586093167521582e-23	-1.36433	0.279	0.504	2.8767252159294583e-19	Downregulated	Sbno2
1.6260875273157973e-23	-0.768762	0.638	0.827	3.001269749166767e-19	Downregulated	Pum2
2.4586666635225935e-23	-0.929537	0.494	0.711	4.537961060863651e-19	Downregulated	Cxcl16
3.1349133344574715e-23	-1.06373	0.524	0.721	5.786109541408155e-19	Downregulated	Dusp6
6.33246213202552e-23	-0.737595	0.667	0.82	1.1687825357079502e-18	Downregulated	Arhgef5
6.606454597079868e-23	-1.03256	0.469	0.684	1.2193533249830313e-18	Downregulated	Pmepa1
1.116340845517015e-22	-1.27415	0.286	0.506	2.0604302985707546e-18	Downregulated	Sowahc
1.7903522688425526e-22	-0.930286	0.534	0.726	3.3044531826026996e-18	Downregulated	Bach1
1.9298094353974025e-22	-0.290729	1	1	3.5618492749129855e-18	Downregulated	mt-Nd4
2.4110971491567035e-22	-0.931496	0.452	0.674	4.450162008198528e-18	Downregulated	Dusp7
1.1079154841929306e-21	-0.968878	0.378	0.6	2.044879609174892e-17	Downregulated	Capn2
1.9309878601944356e-21	-0.743813	0.619	0.8	3.56402429356087e-17	Downregulated	Arl5b
2.0015937040911614e-21	-1.323	0.198	0.405	3.694341499641057e-17	Downregulated	Zbtb21
4.101781523552181e-21	-0.905958	0.435	0.654	7.570658158020261e-17	Downregulated	Zyx
4.422073904836485e-21	-2.08081	0.071	0.22	8.161821806156701e-17	Downregulated	Il4ra
5.171583318571904e-21	-1.86528	0.091	0.252	9.545191331088163e-17	Downregulated	Clec2d
9.681653845828951e-21	-0.759721	0.763	0.884	1.7869428503246495e-16	Downregulated	Uap1
1.0238309588917907e-20	-0.754877	0.741	0.872	1.8896848008265783e-16	Downregulated	Urah
1.0558478376894654e-20	-1.21636	0.469	0.667	1.9487783540234462e-16	Downregulated	Gja1
1.512279829882993e-20	-0.679974	0.73	0.884	2.7912148820150404e-16	Downregulated	Rock2
1.6677038483363634e-20	-1.01924	0.483	0.684	3.0780809928744257e-16	Downregulated	Jmjd1c
1.869098906852491e-20	-0.697187	0.702	0.84	3.449795852377642e-16	Downregulated	Rassf1
2.2880430193824056e-20	-0.842657	0.562	0.756	4.223041000874106e-16	Downregulated	Rapgef2
6.353501218896476e-20	-0.449839	0.935	0.99	1.1726657199717225e-15	Downregulated	Ube2d3
6.978296653678654e-20	-0.975019	0.291	0.511	1.2879842133694692e-15	Downregulated	Gm6169
9.64137243575342e-20	-0.449626	0.948	0.978	1.7795081104670088e-15	Downregulated	Ddx3x
9.939310989835002e-20	-0.928719	0.44	0.63	1.8344986293938464e-15	Downregulated	Ftl1-ps1
1.2849229092647617e-19	-0.846114	0.512	0.704	2.371582213629971e-15	Downregulated	Mark3
2.906971277208288e-19	-0.735068	0.569	0.76	5.3653968863433376e-15	Downregulated	Wdr26
3.142554564463326e-19	-0.952376	0.429	0.622	5.80021295962996e-15	Downregulated	Sqle
3.731740892993975e-19	-0.534727	0.896	0.965	6.887674166198979e-15	Downregulated	Rtn4
4.2605141733697493e-19	-0.760611	0.596	0.78	7.863631009788546e-15	Downregulated	Utp14b
7.229085505304421e-19	-0.479807	0.859	0.958	1.3342723117140368e-14	Downregulated	Pafah1b1
1.1860555014033317e-18	-0.651387	0.61	0.788	2.1891026389401294e-14	Downregulated	March7
1.252852646138774e-18	-0.646187	0.66	0.82	2.312390128978335e-14	Downregulated	Myh9
1.358801486587843e-18	-0.773246	0.853	0.941	2.5079399037951817e-14	Downregulated	Krt6a
1.4089188660103188e-18	-0.722931	0.508	0.704	2.6004415509952455e-14	Downregulated	Myo1e
1.569323021526771e-18	-1.3822	0.209	0.4	2.896499500831961e-14	Downregulated	Adrb2
3.553943789625292e-18	-0.570021	0.788	0.914	6.559514052511402e-14	Downregulated	Syne2
4.3933706798026354e-18	-5.42178	0.001	0.042	8.108844263711724e-14	Downregulated	Hbb-bs
4.5960902773606285e-18	-0.840243	0.498	0.694	8.483003824924512e-14	Downregulated	Slc25a25
4.793088257415492e-18	-0.901956	0.769	0.874	8.846602996711774e-14	Downregulated	Sgk1
5.029627236657321e-18	-0.680789	0.604	0.785	9.283182990698417e-14	Downregulated	Epha2
6.216703469218086e-18	-1.26079	0.184	0.37	1.1474169593135822e-13	Downregulated	Spaca6
7.008613773739803e-18	-0.41009	0.939	0.968	1.2935798442191555e-13	Downregulated	Atf4
1.1960794582308148e-17	-0.710036	0.597	0.77	2.207603856056615e-13	Downregulated	Eif1a
1.7281253924153996e-17	-0.385842	0.98	0.99	3.189601036781103e-13	Downregulated	Top1
1.939016957222601e-17	-0.730383	0.662	0.815	3.578843597945755e-13	Downregulated	Myc
2.9552046643341377e-17	-1.23466	0.611	0.773	5.454421248961518e-13	Downregulated	Cebpd
3.3423286154237995e-17	-1.05984	0.529	0.709	6.168935925487706e-13	Downregulated	Cd44
4.4597616067313124e-17	-0.802552	0.496	0.664	8.231381997543984e-13	Downregulated	Rnf19a
4.4977402024499174e-17	-1.43152	0.24	0.425	8.301479091661813e-13	Downregulated	Cldn1
5.606362640447074e-17	-0.537149	0.868	0.956	1.0347663525473166e-12	Downregulated	Palld
7.961242480239518e-17	-0.736821	0.748	0.849	1.4694065245778078e-12	Downregulated	Usp2
9.719028014817328e-17	-0.724452	0.564	0.743	1.7938410006948343e-12	Downregulated	Gnl3
1.1597507156018032e-16	-1.83682	0.062	0.185	2.140551895786248e-12	Downregulated	Hmga1b
1.2369452834232309e-16	-0.59459	0.707	0.852	2.283029909614257e-12	Downregulated	Crebbp
1.375382671739803e-16	-0.482329	0.942	0.985	2.5385437972301546e-12	Downregulated	Macf1
1.474179573125624e-16	-0.643173	0.671	0.817	2.720893238117964e-12	Downregulated	Pdlim5
1.5873122379310138e-16	-0.600619	0.863	0.943	2.9297021975492722e-12	Downregulated	Mat2a
1.7146279852332195e-16	-0.69727	0.481	0.686	3.164688872344953e-12	Downregulated	Stk40
1.998800742351678e-16	-1.03386	0.307	0.504	3.689186530158492e-12	Downregulated	Noct
2.314620192292789e-16	-0.777928	0.416	0.627	4.272094488914801e-12	Downregulated	Usp7
2.926674465244257e-16	-0.715866	0.587	0.753	5.401763060501326e-12	Downregulated	Arl13b
3.4654664507931734e-16	-0.618819	0.787	0.911	6.39621142822896e-12	Downregulated	Itga6
3.7265455315852493e-16	-1.08732	0.242	0.427	6.878085087646895e-12	Downregulated	Sgms2
3.8383509280224756e-16	-0.44184	0.799	0.906	7.0844443078510835e-12	Downregulated	Hnrnpa0
4.1882040128333026e-16	-0.559702	0.727	0.864	7.730168146486426e-12	Downregulated	Mapre1
4.2569803120557895e-16	-0.492625	0.807	0.928	7.85710856196137e-12	Downregulated	Luc7l2
4.577230688927087e-16	-0.451214	0.915	0.975	8.448194682552724e-12	Downregulated	Iqgap1
4.812774431872624e-16	-0.563854	0.71	0.862	8.882937768907302e-12	Downregulated	Aff4
4.945530834924248e-16	-0.529472	0.868	0.96	9.127966262019685e-12	Downregulated	Srsf5
7.032484856893722e-16	-0.551206	0.735	0.852	1.2979857300368743e-11	Downregulated	Etf1
8.519304450198666e-16	-0.509198	0.79	0.896	1.5724080223731678e-11	Downregulated	Tenm2
1.064443427336858e-15	-1.98662	0.052	0.163	1.9646432338356388e-11	Downregulated	Ets1
1.086674691968315e-15	-0.735326	0.361	0.57	2.005675478965919e-11	Downregulated	Copa
1.1226396190275129e-15	-0.607691	0.706	0.832	2.0720559448390806e-11	Downregulated	Slc3a2
2.0662117101191395e-15	-1.42948	0.361	0.526	3.813606953366896e-11	Downregulated	Flrt3
2.6272920250988133e-15	-0.63587	0.7	0.827	4.8491928907248794e-11	Downregulated	Tgif1
2.9163917149310284e-15	-0.875095	0.525	0.691	5.382784188248199e-11	Downregulated	Pxdc1
3.3201858883214807e-15	-0.517757	0.852	0.916	6.128067094074957e-11	Downregulated	Tnfrsf12a
3.648064250306893e-15	-1.12482	0.453	0.615	6.733232186791432e-11	Downregulated	Cald1
4.208224288507887e-15	-1.65648	0.069	0.19	7.767119569299007e-11	Downregulated	Tpm3-rs7
4.2953125999335025e-15	-0.485769	0.777	0.886	7.927858465697266e-11	Downregulated	Ppp1cb
5.284155357419819e-15	-0.508255	0.835	0.923	9.752965543189761e-11	Downregulated	Tuba1c
5.820399218821685e-15	-1.32112	0.173	0.333	1.0742710838179185e-10	Downregulated	Osbpl3
6.4274942931440926e-15	-0.694642	0.612	0.78	1.1863226216856052e-10	Downregulated	Nfkbiz
6.942389543858971e-15	-0.520055	0.717	0.859	1.2813568381100502e-10	Downregulated	Elf1
7.335953351625629e-15	-0.383814	1	1	1.3539969101095423e-10	Downregulated	Dst
7.868688122671973e-15	-0.456857	0.826	0.928	1.452323766801566e-10	Downregulated	Midn
1.3227120378947783e-14	-0.627524	0.669	0.82	2.441329608342392e-10	Downregulated	Skil
1.4174996092278979e-14	-0.567432	0.61	0.775	2.616279028751931e-10	Downregulated	Dennd2c
1.6392987053842075e-14	-0.698438	0.452	0.64	3.025653620527632e-10	Downregulated	Igf1r
1.721898031757616e-14	-1.10949	0.269	0.444	3.178107197215032e-10	Downregulated	Akap13
1.9648212933274134e-14	-0.523939	0.803	0.911	3.626470661094407e-10	Downregulated	Luzp1
2.2113258305534232e-14	-0.855342	0.318	0.504	4.081444085452453e-10	Downregulated	Elk4
2.2829197193535608e-14	-0.788737	0.573	0.716	4.2135849260108673e-10	Downregulated	Trib1
2.5607509047889494e-14	-0.709291	0.468	0.649	4.726377944968964e-10	Downregulated	Trip11
2.8752128633929973e-14	-0.529393	0.907	0.956	5.306780381964455e-10	Downregulated	Serpinb5
2.9482633041204966e-14	-0.652397	0.501	0.677	5.441609580415201e-10	Downregulated	Naa15
3.0796571375677624e-14	-0.619268	0.535	0.706	5.684123178808819e-10	Downregulated	Kpna4
3.221975645027047e-14	-0.851036	0.318	0.496	5.946800448026421e-10	Downregulated	Arfgef1
3.335477002270002e-14	-0.611816	0.564	0.733	6.156289903089742e-10	Downregulated	Smad1
3.483422322388896e-14	-0.899497	0.319	0.501	6.429352580433186e-10	Downregulated	Nabp1
4.231611103601068e-14	-0.958063	0.278	0.452	7.810284613916492e-10	Downregulated	Micall1
4.347551100179961e-14	-0.544455	0.673	0.835	8.024275065602154e-10	Downregulated	Wnk1
4.6081356163589165e-14	-0.48047	0.776	0.896	8.505235907113652e-10	Downregulated	Ppp2ca
4.7687244495311665e-14	-0.636831	0.52	0.691	8.801634716499674e-10	Downregulated	Ppp4r2
5.476629083515294e-14	-0.619671	0.543	0.728	1.0108214299444178e-9	Downregulated	Ranbp2
6.697092789827694e-14	-0.498327	0.64	0.79	1.2360824162184975e-9	Downregulated	Sdcbp
7.370612942837769e-14	-0.429449	0.858	0.953	1.360394030859567e-9	Downregulated	Srrm2
7.780845529554866e-14	-0.837265	0.58	0.711	1.4361106593899416e-9	Downregulated	Jag1
7.8917328146924e-14	-0.904313	0.422	0.568	1.4565771256077762e-9	Downregulated	Eva1a
1.0638392714101553e-13	-0.580354	0.691	0.832	1.9635281432417234e-9	Downregulated	Suco
1.0868165338886639e-13	-0.388907	0.923	0.97	2.005937276598307e-9	Downregulated	Golim4
1.16952767257802e-13	-0.748347	0.414	0.583	2.1585972252772514e-9	Downregulated	Stx3
1.560335510084561e-13	-0.542593	0.673	0.82	2.8799112509630742e-09	Downregulated	Nktr
1.652384709049852e-13	-0.672347	0.456	0.632	3.0498064574933117e-9	Downregulated	Ppp1r12a
2.0262039510997393e-13	-1.66861	0.159	0.304	3.7397646325447885e-9	Downregulated	Mpp7
2.339472851020532e-13	-1.22821	0.111	0.247	4.317965041128596e-9	Downregulated	Alkbh1
2.3428619181040053e-13	-0.505353	0.699	0.844	4.3242202422445625e-9	Downregulated	Itgb4
2.39692817802839e-13	-0.840561	0.336	0.504	4.424010338186999e-9	Downregulated	Fnip1
2.45002482242371e-13	-0.457009	0.999	1	4.522010814747442e-9	Downregulated	Actg1
2.8106827896827105e-13	-0.744017	0.684	0.77	5.187677224917379e-9	Downregulated	Nedd9
2.8449264083919423e-13	-1.3536	0.263	0.43	5.250880671969008e-9	Downregulated	Tacstd2
3.1032317707414897e-13	-0.759071	0.388	0.556	5.727634879257568e-9	Downregulated	Cebpg
3.205297808801347e-13	-0.700685	0.393	0.578	5.916018165704647e-9	Downregulated	Hipk3
3.3864710365314424e-13	-0.636898	0.649	0.78	6.250409592126083e-9	Downregulated	Runx1
3.6360441172940493e-13	-0.665722	0.424	0.605	6.711046627289627e-9	Downregulated	Cnot4
4.0236664330185613e-13	-2.54137	0.006	0.052	7.426481135422359e-9	Downregulated	Dcn
4.0496394753948254e-13	-0.539056	0.79	0.891	7.474419579736228e-9	Downregulated	Fosl1
4.3744574672211794e-13	-0.82257	0.272	0.449	8.073936147250131e-9	Downregulated	Piezo1
4.872005039359239e-13	-0.54635	0.9	0.96	8.992259701145348e-9	Downregulated	Clic4
5.490880320716084e-13	-0.796386	0.36	0.533	1.0134517807945675e-8	Downregulated	Prdm2
5.505376463938595e-13	-0.900894	0.362	0.526	1.0161273339491465e-8	Downregulated	Ints6
5.61215111530593e-13	-0.875163	0.366	0.523	1.0358347313520155e-8	Downregulated	Gm8797
5.644115033828785e-13	-0.641492	0.572	0.741	1.0417343117937789e-8	Downregulated	Rbbp6
6.883677320964621e-13	-0.594208	0.566	0.714	1.2705203231304401e-8	Downregulated	Setbp1
7.07399285389202e-13	-0.630793	0.472	0.649	1.3056468610428501e-8	Downregulated	Rbms1
7.946415831431742e-13	-0.576042	0.83	0.874	1.4666699700073566e-8	Downregulated	Afdn
8.960609995745401e-13	-1.7862	0.041	0.131	1.6538597869147287e-8	Downregulated	Tbc1d1
9.159218538759842e-13	-1.0597	0.743	0.807	1.690516965698904e-8	Downregulated	Fst
9.266240125269129e-13	-0.646085	0.426	0.605	1.710269939920923e-8	Downregulated	Fbxo11
9.30765047048371e-13	-2.14154	0.047	0.141	1.7179130473371784e-8	Downregulated	Epgn
1.1859839461837084e-12	-0.546642	0.466	0.649	2.1889705694712704e-8	Downregulated	Eea1
1.4395132697037864e-12	-0.625594	0.512	0.662	2.6569096418922784e-8	Downregulated	Hectd1
1.5736257421304034e-12	-0.598497	0.726	0.842	2.9044410322500856e-8	Downregulated	Hdlbp
1.7495320109904072e-12	-0.568901	0.489	0.657	3.229111232684995e-8	Downregulated	Chd1
2.1848075858628065e-12	-0.4314	0.738	0.877	4.032499361226982e-8	Downregulated	Eif3a
2.3522656381069518e-12	-1.02541	0.189	0.338	4.341576688254001e-8	Downregulated	Eps8l1
2.5721161427067683e-12	-0.460812	0.712	0.842	4.747354764593882e-8	Downregulated	Bzw1
2.5742243517596438e-12	-0.863444	0.312	0.479	4.7512458860427744e-8	Downregulated	Rela
2.594012403937935e-12	-0.486558	0.666	0.785	4.7877686939482464e-8	Downregulated	Dlgap4
2.6157863355665812e-12	-0.673102	0.445	0.62	4.827956839555239e-8	Downregulated	Eif4e
3.0042652908543335e-12	-0.75787	0.337	0.506	5.5449724473298435e-8	Downregulated	Map2k3
3.074812874094511e-12	-0.512102	0.558	0.731	5.675182121716239e-8	Downregulated	Arih1
3.2057926908496987e-12	-0.649274	0.561	0.723	5.916931569501289e-8	Downregulated	Lypd3
3.26205391025183e-12	-0.906789	0.251	0.407	6.020772902151803e-8	Downregulated	Ubap2
3.3661413967229007e-12	-0.48419	0.694	0.827	6.212887175931458e-8	Downregulated	Mir22hg
3.3818545246278046e-12	-1.12801	0.254	0.405	6.241888896105539e-8	Downregulated	Itgb6
3.40056042163636e-12	-1.09257	0.221	0.37	6.27641437021423e-8	Downregulated	Kctd9
3.5955237096373918e-12	-1.25186	0.156	0.294	6.636258110877735e-8	Downregulated	Dlc1
4.1416266455860755e-12	-0.943832	0.301	0.449	7.64420029975822e-8	Downregulated	Wdr1
4.2775965905284895e-12	-1.04992	0.196	0.343	7.895160027138434e-8	Downregulated	Adgrg1
4.7061222931053065e-12	-0.639354	0.555	0.699	8.686089916384464e-8	Downregulated	Ece1
4.85443249149945e-12	-1.40731	0.074	0.183	8.959826049560535e-8	Downregulated	Prkab2
5.042708012087846e-12	-0.522006	0.643	0.785	9.307326177910537e-8	Downregulated	Itprid2
5.848514496877461e-12	-0.870806	0.319	0.474	1.079460320688673e-7	Downregulated	Atf6
6.523138214722359e-12	-0.975528	0.234	0.385	1.2039756202913056e-7	Downregulated	Sf3b3
8.010023361786053e-12	-0.365088	0.996	0.998	1.4784100118848517e-7	Downregulated	Dmkn
8.908409456804578e-12	-1.15048	0.228	0.375	1.644225133442421e-7	Downregulated	Cdcp1
1.0445477111636602e-11	-0.970765	0.17	0.316	1.9279217104947676e-7	Downregulated	Igsf3
1.0704626047501511e-11	-0.494745	0.679	0.825	1.975752829587354e-7	Downregulated	Irs2
1.1101326265634333e-11	-0.482024	0.632	0.783	2.048971788848129e-7	Downregulated	Rock1
1.2311982111271033e-11	-1.8189	0.04	0.123	2.2724225382772947e-7	Downregulated	Syt11
1.2470575658651703e-11	-0.422122	0.892	0.941	2.301694149317345e-7	Downregulated	Arl4a
1.2836562366858313e-11	-0.628386	0.371	0.543	2.3692443160510389e-7	Downregulated	Atp13a3
1.2996191545696592e-11	-0.438272	0.682	0.837	2.39870707358922e-7	Downregulated	Ndel1
1.310196540321146e-11	-1.59689	0.12	0.242	2.418229754470739e-7	Downregulated	Vmp1
1.4087446031210696e-11	-0.324857	0.953	0.978	2.600119913980558e-7	Downregulated	Nfat5
1.487241847105319e-11	-0.635295	0.689	0.807	2.7450022772022873e-7	Downregulated	Pim1
1.5910947889424633e-11	-0.304202	0.998	1	2.9366836519511045e-7	Downregulated	Hsp90aa1
1.5925106911869282e-11	-0.766121	0.526	0.672	2.9392969827237133e-7	Downregulated	Irf6
1.658282333375973e-11	-0.487155	0.575	0.748	3.060691702712033e-7	Downregulated	Tut7
1.8316645495197583e-11	-0.757703	0.337	0.499	3.380703259048618e-7	Downregulated	Gng12
2.1123194742599898e-11	-1.28015	0.091	0.205	3.898708053641663e-7	Downregulated	Aloxe3
2.2390594872667417e-11	-0.668335	0.571	0.704	4.132632095648225e-7	Downregulated	Med13
2.3855806198672457e-11	-0.501904	0.573	0.726	4.4030661500889756e-7	Downregulated	Wac
2.439245193665342e-11	-1.1894	0.109	0.23	4.5021148539481216e-7	Downregulated	Mob3c
2.4959980149119085e-11	-0.938279	0.212	0.353	4.6068635361229093e-7	Downregulated	Adipor2
2.502037149592906e-11	-0.799966	0.316	0.477	4.6180099670036266e-7	Downregulated	Bcl6
2.6119937724272755e-11	-0.550913	0.478	0.649	4.820956905769022e-7	Downregulated	Srsf6
2.85369931593505e-11	-0.67448	0.579	0.689	5.267072827421322e-7	Downregulated	Hivep2
2.907003694578577e-11	-0.568701	0.463	0.63	5.365456719083679e-7	Downregulated	Eif4h
3.0652670261851353e-11	-0.401996	0.925	0.953	5.657563350229904e-7	Downregulated	Arid5b
3.135010515101072e-11	-0.436984	0.617	0.775	5.786288907722049e-7	Downregulated	Kmt2a
3.319158218013186e-11	-0.528234	0.591	0.721	6.126170322986937e-7	Downregulated	Huwe1
3.354489963075698e-11	-1.77793	0.053	0.143	6.191382124848815e-7	Downregulated	Il6ra
3.438652224444351e-11	-0.82999	0.271	0.42	6.346720410656938e-7	Downregulated	Axl
3.6727975731124154e-11	-0.472805	0.636	0.785	6.778882480693585e-7	Downregulated	Npepps
3.7417509042406967e-11	-0.540364	0.503	0.664	6.906149643957054e-7	Downregulated	Cish
3.984738625663609e-11	-0.577598	0.575	0.701	7.354632081387323e-7	Downregulated	Pak2
5.713070791906051e-11	-2.10502	0.011	0.062	1.0544614760620998e-6	Downregulated	H2-Ab1
6.040288794386585e-11	-0.584248	0.559	0.696	1.114856102779932e-6	Downregulated	Flnb
6.767259182795306e-11	-0.721948	0.341	0.489	1.2490330273685295e-6	Downregulated	Ppp6r3
6.79355074031678e-11	-0.391546	0.783	0.889	1.253885660140268e-6	Downregulated	Lamb3
7.553884640610051e-11	-0.352349	0.842	0.928	1.394220488117397e-6	Downregulated	Aplp2
7.554411253785067e-11	-1.02019	0.15	0.281	1.3943176851111098e-6	Downregulated	Zfp948
7.981291466345955e-11	-0.88968	0.223	0.368	1.473106965943473e-6	Downregulated	Med1
9.394842723532842e-11	-0.409318	0.717	0.844	1.7340061214824567e-6	Downregulated	F11r
1.0491036238072022e-10	-0.751024	0.316	0.477	1.9363305584609533e-6	Downregulated	Gse1
1.0682296087610528e-10	-0.487444	0.544	0.694	1.971631388890275e-6	Downregulated	Tab2
1.0706403424004088e-10	-0.680359	0.366	0.521	1.9760808799684346e-6	Downregulated	Tox4
1.265084020942805e-10	-0.597571	0.503	0.652	2.334965577454135e-6	Downregulated	Zranb1
1.2743823773643162e-10	-0.449775	0.83	0.911	2.3521275539013182e-6	Downregulated	Cast
1.276527440890342e-10	-0.552556	0.578	0.716	2.3560866976513045e-6	Downregulated	Ubr5
1.291622351417598e-10	-0.535031	0.54	0.679	2.3839473740114606e-6	Downregulated	Ddx17
1.3986420852825832e-10	-0.682455	0.428	0.568	2.5814736968060637e-6	Downregulated	Rictor
1.4757083558700938e-10	-0.504857	0.543	0.689	2.7237149124294323e-6	Downregulated	Erbin
1.4806110668245917e-10	-0.45944	0.723	0.844	2.732763846038149e-6	Downregulated	Pkp3
1.677942384002773e-10	-0.65278	0.374	0.531	3.096978258153918e-6	Downregulated	Ythdf2
1.681339260960019e-10	-0.554816	0.477	0.63	3.103247873953907e-6	Downregulated	Cdk12
1.833006161295426e-10	-0.681208	0.418	0.565	3.383179471902968e-6	Downregulated	Ube2j1
1.9035328044961304e-10	-0.647123	0.351	0.511	3.5133504972585077e-6	Downregulated	Epc2
1.9084329037634974e-10	-1.02639	0.176	0.309	3.522394610476287e-6	Downregulated	BC005561
1.911539944281399e-10	-0.707412	0.349	0.499	3.528129275160178e-6	Downregulated	Myo10
2.0056605542045608e-10	-0.569302	0.556	0.689	3.701847684895358e-6	Downregulated	Taok1
2.0740895864772744e-10	-1.18291	0.125	0.244	3.828147149761105e-6	Downregulated	Trim16
2.0825123071758852e-10	-0.599783	0.475	0.622	3.8436929653545315e-6	Downregulated	Ltbp2
2.089006679201218e-10	-0.612627	0.431	0.58	3.855679627801688e-6	Downregulated	Prpf39
2.1642613298952712e-10	-0.569362	0.536	0.669	3.994577136587702e-6	Downregulated	Ppp2r2a
2.3332258837011224e-10	-0.792677	0.409	0.548	4.306435013547162e-6	Downregulated	Cdc42ep3
2.384762893494998e-10	-0.812209	0.264	0.412	4.401556872523718e-6	Downregulated	Il13ra1
2.59431375071891e-10	-1.61203	0.054	0.141	4.7883248897018925e-6	Downregulated	Tubb6
2.6031807298480165e-10	-0.658769	0.348	0.501	4.804690673080484e-6	Downregulated	Ccnl2
2.7854599628116513e-10	-0.616979	0.448	0.598	5.141123453361465e-6	Downregulated	Smap1
2.7935721229512245e-10	-0.821321	0.276	0.42	5.156096067331075e-6	Downregulated	Ttc19
2.794924587869307e-10	-0.476903	0.668	0.788	5.15859231183038e-6	Downregulated	Serpinb8
2.8436716842340815e-10	-0.466092	0.863	0.909	5.248564827590844e-6	Downregulated	Prss23
3.054737192917337e-10	-1.37524	0.197	0.326	5.638128436967529e-6	Downregulated	Gm14636
3.187428353567413e-10	-0.651819	0.388	0.536	5.883036512179373e-6	Downregulated	Mafg
3.6785839392997073e-10	-0.651196	0.407	0.565	6.78956237676547e-6	Downregulated	Aebp2
3.8564670805874936e-10	-0.495819	0.517	0.677	7.117881290640337e-6	Downregulated	Kif21a
4.012707200155827e-10	-0.67919	0.312	0.462	7.406253679327609e-6	Downregulated	Fam193a
4.3390992766351116e-10	-1.18251	0.13	0.247	8.008675534885426e-6	Downregulated	Mob3a
4.350889663257918e-10	-0.321363	0.949	0.98	8.030437051475139e-6	Downregulated	Jup
4.494860106943247e-10	-0.387576	0.811	0.899	8.296163299385151e-6	Downregulated	Mbnl2
4.533027817060174e-10	-0.617395	0.459	0.602	8.366609441947963e-6	Downregulated	Fubp1
4.743102077337431e-10	-0.54372	0.491	0.637	8.754343504141696e-6	Downregulated	Cldnd1
4.807379622549849e-10	-0.849979	0.21	0.348	8.872980569340256e-6	Downregulated	Kdm5c
5.097374670178447e-10	-1.00315	0.204	0.333	9.408224428748359e-6	Downregulated	Arhgap23
5.104776600538777e-10	-1.08747	0.172	0.301	9.42188617161442e-6	Downregulated	Cblb
5.165590634066362e-10	-0.967447	0.322	0.459	9.534130633296285e-6	Downregulated	Ppfibp2
5.250052063809963e-10	-0.88066	0.213	0.351	9.69002109417405e-6	Downregulated	Krit1
6.100337751100842e-10	-0.32582	0.979	0.988	1.1259393387206824e-5	Downregulated	Sfr1
6.136343591978246e-10	-1.45831	0.047	0.128	1.1325849367714248e-5	Downregulated	Tead4
6.21845685110429e-10	-0.83502	0.234	0.373	1.1477405810083188e-5	Downregulated	Src
6.728575260528242e-10	-0.75815	0.349	0.499	1.2418931358356977e-5	Downregulated	Mical2
6.878009830733146e-10	-0.566868	0.375	0.533	1.2694742744584167e-5	Downregulated	Rab22a
7.587930967084916e-10	-0.773651	0.281	0.422	1.4005044185948629e-5	Downregulated	Rpl36a-ps1
7.599650774273437e-10	-1.00241	0.242	0.373	1.4026675434076483e-5	Downregulated	Ripk1
8.538231819504063e-10	-0.337371	0.875	0.928	1.575901446925865e-5	Downregulated	Ptprf
1.0322321024941112e-9	-0.757312	0.236	0.378	1.905190791573381e-5	Downregulated	Trim13
1.0790619001460892e-9	-0.83303	0.212	0.346	1.9916245490996367e-5	Downregulated	Fnip2
1.161647621438713e-9	-0.8522	0.246	0.38	2.1440530148894326e-5	Downregulated	Atp8a1
1.1782231379249926e-9	-0.936986	0.14	0.262	2.174646445668159e-5	Downregulated	Maml1
1.2161636451987463e-9	-0.268991	0.956	0.988	2.244673239943326e-5	Downregulated	Csnk1a1
1.3034943995459638e-9	-0.996338	0.296	0.427	2.4058596132419855e-5	Downregulated	Hivep3
1.3359137601676343e-9	-0.791038	0.299	0.43	2.4656960271414027e-5	Downregulated	Tcp11l2
1.4427437174705668e-9	-0.596443	0.385	0.526	2.6628720793354253e-5	Downregulated	Atxn7l3b
1.4541785562639606e-9	-0.623685	0.345	0.494	2.683977361296392e-5	Downregulated	Gapvd1
1.4924022671077052e-9	-0.603787	0.422	0.563	2.7545268644006917e-5	Downregulated	Ehd1
1.5195252672410181e-9	-0.520427	0.588	0.736	2.804587785746747e-5	Downregulated	Bmpr2
1.5241848034001074e-9	-0.63841	0.844	0.884	2.813187891635578e-5	Downregulated	Tpm1
1.560567311313035e-9	-0.954989	0.157	0.279	2.8803390864904687e-5	Downregulated	Fem1b
1.5755671320471045e-9	-0.465626	0.688	0.805	2.908024255619341e-5	Downregulated	Srsf11
1.6180175137852689e-9	-0.68666	0.337	0.481	2.9863749251934708e-5	Downregulated	Cmip
1.6827169046289145e-9	-0.532856	0.495	0.627	3.1057905908735875e-5	Downregulated	Hexim1
1.7465203480994618e-9	-0.415147	0.715	0.832	3.2235526064871764e-5	Downregulated	Stim1
1.7942282331198673e-9	-0.92039	0.228	0.358	3.311607049869339e-5	Downregulated	Zc3h18
1.7989086203748747e-9	-1.13975	0.1	0.205	3.3202456406259064e-5	Downregulated	Ints13
1.8367579329253934e-9	-0.574949	0.478	0.625	3.390104116800398e-5	Downregulated	Map3k2
1.8684695130513274e-9	-0.799347	0.21	0.346	3.448634180238835e-5	Downregulated	Cttnbp2nl
1.9660048167257317e-9	-0.412443	0.684	0.805	3.628655090230683e-5	Downregulated	Sik1
2.0104181330928576e-9	-4.43628	0.005	0.04	3.7106287482494875e-5	Downregulated	Cxcl1
2.0253593629250237e-9	-1.25186	0.102	0.205	3.738205776150716e-5	Downregulated	Crebzf
2.0374856088765016e-9	-0.474001	0.496	0.647	3.760587188303359e-5	Downregulated	Cd109
2.1279788082456014e-9	-0.510872	0.429	0.588	3.927610486378907e-5	Downregulated	Mex3c
2.1487505100144993e-9	-0.867944	0.222	0.353	3.9659488163337614e-05	Downregulated	Usp37
2.192376678525012e-9	-0.47886	0.755	0.835	4.0464696355536145e-5	Downregulated	Lrrfip1
2.2715321981343125e-9	-0.551049	0.357	0.511	4.192566978096501e-5	Downregulated	Taf7
2.5085776728453704e-9	-0.713818	0.386	0.521	4.6300818107707e-5	Downregulated	Mindy3
2.555434887102702e-9	-0.649515	0.341	0.489	4.716566171125457e-5	Downregulated	Reep3
2.658838095078077e-9	-0.581412	0.455	0.583	4.907417472085607e-5	Downregulated	Msi2
2.686567948561938e-9	-0.683266	0.36	0.501	4.958598462660769e-5	Downregulated	Kif1b
2.905436537965524e-9	-0.585746	0.325	0.481	5.362564218122968e-5	Downregulated	Mapk1ip1l
2.989018858996361e-9	-0.904476	0.201	0.323	5.5168321080495834e-5	Downregulated	Nipa2
3.086089107215347e-9	-0.971751	0.231	0.36	5.695994665187366e-5	Downregulated	Homer1
3.117670005334759e-9	-0.455022	0.596	0.738	5.7542835288463646e-5	Downregulated	Cul1
3.133179009713517e-9	-0.586993	0.453	0.595	5.782908498228238e-5	Downregulated	Oser1
3.325855518751761e-9	-0.652527	0.39	0.528	6.138531530960126e-5	Downregulated	Sp1
3.373955864014312e-9	-0.596695	0.497	0.635	6.227310338211216e-5	Downregulated	Picalm
3.445210471739832e-9	-0.313799	0.994	0.995	6.358824967690208e-5	Downregulated	Ifrd1
3.4873096278256133e-9	-0.429678	0.58	0.716	6.436527380077735e-5	Downregulated	Zfp326
3.497341312394365e-9	-1.21099	0.084	0.18	6.455042860286279e-5	Downregulated	Trim39
3.724005681332185e-9	-0.810516	0.214	0.343	6.873397286034814e-5	Downregulated	Slc41a1
3.78991868025726e-9	-2.69547	0.018	0.069	6.995052908150825e-5	Downregulated	Nrg1
4.197043668537437e-9	-0.658923	0.461	0.573	7.746483499019548e-5	Downregulated	Ranbp9
4.320584357414656e-9	-0.670749	0.293	0.435	7.97450254848023e-5	Downregulated	Ccnt1
4.368483538611479e-9	-0.736021	0.302	0.437	8.062910067215207e-5	Downregulated	N4bp2
4.3954608349036415e-9	-0.594952	0.482	0.62	8.112702062981651e-5	Downregulated	Dusp8
4.421229154214231e-9	-0.398614	0.702	0.815	8.160262649933206e-5	Downregulated	Maff
4.679721982443707e-9	-0.251259	1	1	8.637362862996351e-5	Downregulated	Dsp
4.8320379633722e-9	-0.74611	0.322	0.449	8.918492468996069e-5	Downregulated	Pi4k2a
4.833925184862157e-9	-0.625041	0.391	0.536	8.921975713700083e-5	Downregulated	Bdp1
5.019217835102167e-9	-0.835579	0.255	0.385	9.26397035824807e-5	Downregulated	Raph1
5.082074282043081e-9	-0.628344	0.361	0.499	9.379984502366915e-5	Downregulated	9930021J03Rik
5.136762667255797e-9	-0.744471	0.328	0.464	9.480922854954025e-5	Downregulated	Clasp2
5.343148961605004e-9	-1.30194	0.195	0.311	9.861850038434355e-5	Downregulated	Cpa4
5.38991677784094e-9	-0.742846	0.328	0.462	9.948169396861024e-5	Downregulated	Fam135a
5.398031049519373e-9	-0.619976	0.409	0.541	9.963145908097906e-5	Downregulated	Kat6a
5.781923113454984e-9	-0.648417	0.212	0.348	1.0671695490503864e-4	Downregulated	Cers4
5.8675617694444165e-9	-0.377202	0.843	0.911	1.0829758757863559e-4	Downregulated	Tuba4a
6.043595457994094e-9	-0.612335	0.467	0.593	1.1154664136819699e-4	Downregulated	Esyt2
6.196831699301186e-9	-0.821692	0.291	0.412	1.14374922674002e-4	Downregulated	Yrdc
6.3138961076631735e-9	-0.514894	0.392	0.541	1.1653558045913919e-4	Downregulated	Pnisr
6.496000575131907e-9	-0.549266	0.434	0.585	1.198966826152096e-4	Downregulated	Ppp1r15b
6.617960662713111e-9	-0.598365	0.432	0.563	1.2214769995169588e-4	Downregulated	Zfr
6.857608907268858e-9	-0.395128	0.794	0.901	1.2657088760146133e-4	Downregulated	Ankrd11
7.094914545704434e-9	-0.513651	0.524	0.644	1.3095083777006674e-4	Downregulated	Ppm1a
7.119627981908571e-9	-0.781833	0.251	0.38	1.3140697366208648e-4	Downregulated	Mfsd14a
7.520492846558121e-9	-0.577996	0.488	0.617	1.3880573646892324e-4	Downregulated	Kdm1a
7.722880869347877e-9	-1.09658	0.153	0.267	1.4254121220555376e-4	Downregulated	Itsn2
8.082261446784444e-9	-0.641641	0.332	0.472	1.4917429952330047e-4	Downregulated	Retreg1
8.505387125301192e-9	-0.931526	0.185	0.306	1.569839301716841e-4	Downregulated	Rhou
8.72794474731879e-9	-0.726214	0.333	0.467	1.610916762012629e-4	Downregulated	Atxn7
8.987736464791437e-9	-0.650489	0.259	0.4	1.6588665193065555e-4	Downregulated	Lemd3
9.378833576033225e-9	-0.550164	0.33	0.481	1.7310513131284523e-4	Downregulated	Serp1
1.0098712361206812e-8	-1.36433	0.08	0.17	1.8639193405079412e-4	Downregulated	Bcar3
1.0278856855502591e-8	-0.54387	0.648	0.763	1.8971686098201134e-4	Downregulated	Jak1
1.0439482336736542e-8	-0.859364	0.304	0.437	1.9268152548914636e-4	Downregulated	Txnrd1
1.098281105761533e-8	-0.661294	0.254	0.393	2.0270974369040616e-4	Downregulated	Lmo7
1.1616622225140624e-8	-0.466343	0.524	0.659	2.144079964094205e-4	Downregulated	Eif6
1.2215989969509875e-8	-0.706394	0.405	0.531	2.2547052686724376e-4	Downregulated	Ubn2
1.2245688587578807e-8	-0.790987	0.218	0.343	2.2601867426094203e-4	Downregulated	Glyr1
1.2798933601820422e-8	-0.569118	0.4	0.541	2.3622991748879952e-4	Downregulated	Tbl1x
1.2852140606448048e-8	-0.581379	0.321	0.464	2.3721195917321162e-4	Downregulated	Rnf4
1.2926762239195941e-8	-0.506487	0.487	0.63	2.3858925064883948e-4	Downregulated	Rlim
1.3004271877574555e-8	-0.700518	0.291	0.422	2.4001984604439357e-4	Downregulated	Fndc3b
1.3076263600879993e-8	-5.01739	0.002	0.025	2.4134859728144203e-4	Downregulated	Ccl8
1.317255856364104e-8	-3.51489	0.002	0.025	2.4312591340912266e-4	Downregulated	Fa2h
1.323953829137534e-8	-2.06545	0.015	0.062	2.4436215824391464e-4	Downregulated	Slc4a11
1.3612635143187939e-8	-0.941144	0.275	0.393	2.512484068378198e-4	Downregulated	Hoxc13
1.371762374084099e-8	-0.758639	0.236	0.368	2.5318618138470215e-4	Downregulated	Map2k4
1.4439776817130272e-8	-0.45339	0.643	0.758	2.6651496071377343e-4	Downregulated	Coq10b
1.4703811264389415e-8	-0.49513	0.604	0.714	2.713882445068354e-4	Downregulated	Atl2
1.5378729047896e-8	-2.33203	0.018	0.067	2.838452020370165e-4	Downregulated	Nipal1
1.5755881728272837e-8	-0.373821	0.675	0.778	2.9080630905873174e-4	Downregulated	Ahcyl2
1.6088198666421785e-8	-1.5024	0.048	0.121	2.969398827861469e-4	Downregulated	Srxn1
1.6101267965494037e-8	-0.560351	0.652	0.741	2.9718110283912343e-4	Downregulated	Creb5
1.6243902060006006e-8	-0.527452	0.49	0.62	2.9981370032153087e-4	Downregulated	Eif4g1
1.6711205747772265e-8	-0.635601	0.286	0.427	3.084387244866327e-4	Downregulated	Cnot7
1.6958750046505407e-8	-0.461428	0.938	0.938	3.130076496083503e-4	Downregulated	Iffo2
1.6984200176927778e-8	-0.527833	0.438	0.575	3.13477382665556e-4	Downregulated	Vps4b
1.7057609462829103e-8	-0.6051	0.482	0.615	3.1483229785543674e-4	Downregulated	Itpkc
1.7181590953774014e-8	-0.39502	0.675	0.775	3.1712062423380695e-4	Downregulated	Pum1
1.753915636860501e-8	-0.863006	0.165	0.281	3.237202090953427e-4	Downregulated	Kctd20
1.7686038868925406e-8	-0.361654	0.78	0.862	3.2643121940375625e-4	Downregulated	Actn1
1.8157997803057576e-8	-0.647925	0.319	0.452	3.351421654510337e-4	Downregulated	Rsbn1
1.9710065411505977e-8	-0.450174	0.909	0.936	3.637886773001658e-4	Downregulated	Anxa1
2.0032633282104846e-8	-0.352792	0.924	0.963	3.697423124878091e-4	Downregulated	Epcam
2.0151421901065723e-8	-0.390379	0.781	0.869	3.7193479402797004e-4	Downregulated	Rbm25
2.029514788823159e-8	-0.795914	0.251	0.375	3.745875445730904e-4	Downregulated	Camsap2
2.2675446261674847e-8	-1.44208	0.068	0.151	4.1852071165173263e-4	Downregulated	Tgfb1i1
2.2803255829542555e-8	-0.393422	0.69	0.82	4.208796928458669e-4	Downregulated	Arid5a
2.349254566311456e-8	-0.886961	0.181	0.301	4.3360191530410544e-4	Downregulated	Cst6
2.45893604436315e-8	-0.439504	0.57	0.696	4.538458257081066e-4	Downregulated	Baz2b
2.463168531727389e-8	-0.959679	0.11	0.212	4.5462701590092417e-4	Downregulated	Cars
2.4983222443880602e-8	-0.464468	0.499	0.637	4.611153366467043e-4	Downregulated	Kdm2a
2.567760722249344e-8	-0.996147	0.188	0.304	4.7393159650556144e-4	Downregulated	Klf7
2.6020356917524447e-8	-0.350502	0.751	0.862	4.802577276267487e-4	Downregulated	Plec
2.6453243852283642e-8	-0.674868	0.375	0.506	4.882475217815992e-4	Downregulated	Rasa2
2.688989273467523e-8	-0.263766	0.943	0.978	4.963067502039007e-4	Downregulated	Rbm39
2.8581455281665437e-8	-0.685585	0.32	0.442	5.27527920133699e-4	Downregulated	Furin
2.948825857241386e-8	-0.471416	0.54	0.664	5.442647884710426e-4	Downregulated	Calu
2.9752993056830067e-8	-0.568154	0.543	0.649	5.491509928499125e-4	Downregulated	Aff1
3.042539960568004e-8	-0.773361	0.205	0.328	5.615616005220365e-4	Downregulated	Phrf1
3.14432949533695e-8	-0.361944	0.639	0.768	5.80348894954341e-4	Downregulated	Foxn3
3.220391163764433e-8	-1.42802	0.07	0.153	5.943875970960014e-4	Downregulated	Wwc1
3.2949554601885437e-8	-0.403954	0.699	0.832	6.081499292869995e-4	Downregulated	Ythdc1
3.398216384069469e-8	-0.54058	0.434	0.57	6.272087980077019e-4	Downregulated	Cab39
3.5359206831703344e-8	-0.59215	0.759	0.857	6.526248804927486e-4	Downregulated	Errfi1
3.603096641938106e-8	-0.730513	0.297	0.425	6.650235472025163e-4	Downregulated	Prpf8
3.686288620216837e-8	-0.639639	0.382	0.521	6.803782906334216e-4	Downregulated	Adgrl2
3.7289563569784804e-8	-0.643368	0.288	0.42	6.882534748075182e-4	Downregulated	Cand1
3.783421626187347e-8	-0.454554	0.691	0.763	6.983061295453987e-4	Downregulated	Capns1
3.784852714036844e-8	-0.503869	0.412	0.553	6.985702654297803e-4	Downregulated	Sbds
3.795815004781908e-8	-0.586595	0.344	0.481	7.005935754325968e-4	Downregulated	Zrsr2
3.9010888545806645e-8	-0.511752	0.417	0.56	7.200239698899533e-4	Downregulated	Kras
4.093257990580692e-8	-0.45754	0.556	0.694	7.554926273214783e-4	Downregulated	Fam167a
4.098549101555802e-8	-0.418867	0.671	0.785	7.564692076741543e-4	Downregulated	Nipbl
4.1476983030786934e-8	-0.661965	0.326	0.452	7.655406757992345e-4	Downregulated	Epc1
4.174608890350184e-8	-0.565452	0.466	0.58	7.705075628919334e-4	Downregulated	Pttg1ip
4.2360297098546065e-8	-0.562626	0.383	0.514	7.818440035478648e-4	Downregulated	Crebrf
4.268006732838013e-8	-0.348564	0.809	0.877	7.87746002679912e-4	Downregulated	Rpl9-ps6
4.357683293608941e-8	-0.571012	0.449	0.578	8.042976055014022e-4	Downregulated	Wwtr1
4.519540974536833e-8	-0.611109	0.284	0.412	8.341716776702633e-4	Downregulated	Gm12840
4.641822572666375e-8	-0.456392	0.683	0.765	8.567411922370329e-4	Downregulated	Tpm4
4.6714453307918684e-8	-1.18223	0.078	0.163	8.622086647042551e-4	Downregulated	Slc7a8
4.741508174960594e-8	-0.415772	0.779	0.849	8.751401638524769e-4	Downregulated	Klf13
4.8837221442538203e-8	-0.592624	0.315	0.447	9.013885961649276e-4	Downregulated	Rapgef6
5.0345106541001796e-8	-0.451432	0.538	0.686	9.292196314272702e-4	Downregulated	Sptan1
5.1053346890274e-8	-0.548164	0.599	0.701	9.422916235537872e-4	Downregulated	Cxadr
5.1375509777673617e-8	-0.532732	0.473	0.6	9.482377839665219e-4	Downregulated	Lysmd3
5.21898406437648e-8	-0.360842	0.609	0.746	9.63267888761967e-4	Downregulated	Senp6
5.363494698479381e-8	-0.652271	0.279	0.41	9.899402164983394e-4	Downregulated	Fbxl5
5.458336979185786e-8	-0.411827	0.576	0.706	0.00100745	Downregulated	Cul3
5.553665334935356e-8	-0.864198	0.155	0.267	0.00102504	Downregulated	Gabbr1
5.6453254217864435e-8	-0.551972	0.427	0.56	0.00104196	Downregulated	Mbtd1
5.7537690805721757e-8	-1.22914	0.119	0.215	0.00106197	Downregulated	Cecr2
6.059862203262434e-8	-0.523533	0.329	0.472	0.00111847	Downregulated	Atf7
6.358279976854593e-8	-0.495556	0.558	0.696	0.00117355	Downregulated	Mast4
6.420291570290973e-8	-0.40751	0.641	0.765	0.00118499	Downregulated	Eif3c
6.464453865212738e-8	-1.01085	0.119	0.217	0.00119314	Downregulated	Tmem251
6.536814991608009e-8	-0.865677	0.226	0.341	0.0012065	Downregulated	Sgms1
6.574331095124313e-8	-0.340669	0.793	0.872	0.00121342	Downregulated	Itgb1
6.763879804249694e-8	-0.890569	0.207	0.321	0.00124841	Downregulated	Pbdc1
7.049546048181377e-8	-0.811287	0.245	0.365	0.00130113	Downregulated	Btbd9
7.13562228190236e-8	-0.270201	0.989	0.983	0.00131702	Downregulated	Xist
7.138054698262654e-8	-1.44668	0.079	0.163	0.00131747	Downregulated	Gcc1
7.472123602452182e-8	-0.289942	0.873	0.941	0.00137913	Downregulated	Mcl1
7.674142919976165e-8	-0.612946	0.435	0.583	0.00141642	Downregulated	Plet1
7.873466514944504e-8	-0.350953	0.708	0.812	0.00145321	Downregulated	Ddr1
7.907192938565193e-8	-0.543873	0.412	0.546	0.00145943	Downregulated	Birc6
8.038243483768128e-8	-0.451855	0.543	0.662	0.00148362	Downregulated	Map4k4
8.091828841656917e-8	-0.693208	0.21	0.333	0.00149351	Downregulated	Med15
8.217203574611373e-8	-2.32986	0.009	0.044	0.00151665	Downregulated	Tlr2
8.611842515738069e-8	-0.707004	0.279	0.402	0.00158949	Downregulated	Lmbrd1
8.634660647533164e-8	-0.371955	0.711	0.827	0.0015937	Downregulated	BC005537
8.879490410110501e-8	-0.583518	0.471	0.588	0.00163889	Downregulated	Tnrc6b
8.952410798609264e-8	-0.673615	0.331	0.449	0.00165235	Downregulated	Ppil4
9.012623814755061e-8	-0.528995	0.409	0.538	0.00166346	Downregulated	Srpr
9.183608295588197e-8	-0.58732	0.292	0.422	0.00169502	Downregulated	AI837181
9.325825467544548e-8	-0.482562	0.466	0.602	0.00172127	Downregulated	B3gnt2
9.407138364527638e-8	-0.978841	0.109	0.205	0.00173628	Downregulated	Zfp954
9.484771551709615e-8	-1.03685	0.089	0.178	0.0017506	Downregulated	Zswim4
1.0894617595464332e-7	-0.513466	0.41	0.543	0.00201082	Downregulated	Dyrk1a
1.0897621671207258e-7	-0.552962	0.335	0.472	0.00201137	Downregulated	Fam13b
1.1104111855133925e-7	-0.929931	0.293	0.415	0.00204949	Downregulated	Dusp5
1.1104320698979822e-7	-0.457546	0.531	0.647	0.00204952	Downregulated	Sbno1
1.1263634665879856e-7	-0.466287	0.455	0.59	0.00207893	Downregulated	Snrnp48
1.1332288528296088e-7	-1.62842	0.029	0.084	0.0020916	Downregulated	Eno1b
1.165796776103098e-7	-0.320016	0.817	0.914	0.00215171	Downregulated	Purb
1.2663991283541091e-7	-0.385794	0.795	0.867	0.00233739	Downregulated	Sfpq
1.291960827691137e-7	-0.821379	0.173	0.284	0.00238457	Downregulated	Bet1l
1.3658340553231083e-7	-0.508724	0.47	0.598	0.00252092	Downregulated	Mkln1
1.3929337331807692e-7	-0.579121	0.335	0.464	0.00257094	Downregulated	Impad1
1.429502927869409e-7	-1.32341	0.054	0.126	0.00263843	Downregulated	Eid3
1.568897530444906e-7	-0.903936	0.128	0.227	0.00289571	Downregulated	Naa25
1.6028001560201462e-7	-0.635656	0.379	0.499	0.00295829	Downregulated	Pip5k1a
1.6200461987364142e-7	-0.478947	0.499	0.617	0.00299012	Downregulated	Serinc3
1.6383988440053413e-7	-0.577892	0.38	0.501	0.00302399	Downregulated	Ahctf1
1.6856148178999226e-7	-0.971751	0.113	0.207	0.00311114	Downregulated	Htt
1.6955715616273377e-7	-0.475644	0.517	0.635	0.00312952	Downregulated	Ubap2l
1.7188625565105857e-7	-0.526034	0.395	0.521	0.0031725	Downregulated	Ndfip2
1.7190413487736839e-7	-0.475238	0.304	0.444	0.00317283	Downregulated	Wdr47
1.7692385775363686e-7	-0.384411	0.615	0.738	0.00326548	Downregulated	Mtdh
1.7891994335143698e-7	-0.602046	0.344	0.462	0.00330233	Downregulated	Exoc5
1.828012719452388e-7	-0.767927	0.17	0.279	0.00337396	Downregulated	Pcnt
1.9180674594197943e-7	-0.525541	0.539	0.654	0.00354018	Downregulated	Oga
1.9848783447031433e-7	-0.563947	0.4	0.519	0.00366349	Downregulated	Kpna1
1.9867098339725844e-7	-0.490219	0.443	0.568	0.00366687	Downregulated	Sgk3
2.0317504711518955e-7	-0.666897	0.245	0.363	0.00375	Downregulated	Sys1
2.0744148815612353e-7	-0.649577	0.327	0.444	0.00382875	Downregulated	Supt16
2.0988215677778973e-7	-0.478162	0.517	0.625	0.00387379	Downregulated	Adgrg6
2.1208582862094892e-7	-0.475111	0.533	0.652	0.00391447	Downregulated	Pdcd6ip
2.1920667351120846e-7	-0.808355	0.234	0.346	0.0040459	Downregulated	Nab1
2.2158216023017472e-7	-0.56256	0.379	0.504	0.00408974	Downregulated	Pcdh7
2.2329547608929341e-7	-0.503947	0.478	0.602	0.00412136	Downregulated	Hspa9
2.2552748711074675e-7	-0.313054	0.64	0.765	0.00416256	Downregulated	Peli2
2.2608475884671253e-7	-0.683084	0.281	0.4	0.00417285	Downregulated	Rc3h2
2.2815445475972023e-7	-0.431282	0.544	0.667	0.00421105	Downregulated	Trip12
2.2817360540150356e-7	-0.470924	0.495	0.615	0.0042114	Downregulated	Glg1
2.2893494439919695e-7	-0.381958	0.683	0.778	0.00422545	Downregulated	Kank1
2.2936088811461073e-7	-0.285548	0.811	0.899	0.00423331	Downregulated	Cnbp
2.3189150078361592e-7	-0.768285	0.194	0.306	0.00428002	Downregulated	D5Ertd579e
2.527837101376408e-7	-0.975917	0.114	0.207	0.00466563	Downregulated	Tbc1d2
2.6254384535314264e-7	-0.697758	0.242	0.358	0.00484577	Downregulated	Ube2f
2.6431947643174067e-7	-0.470949	0.654	0.733	0.00487854	Downregulated	Chd2
2.688835275861092e-7	-0.638042	0.218	0.336	0.00496278	Downregulated	Ehd4
2.733324779030644e-7	-0.540817	0.372	0.494	0.0050449	Downregulated	Wdr33
2.784864207767828e-7	-0.41228	0.532	0.654	0.00514002	Downregulated	Slk
2.790854907205759e-7	-0.815448	0.222	0.331	0.00515108	Downregulated	Zfp451
2.849315972100718e-7	-0.360522	0.61	0.726	0.00525898	Downregulated	Anxa7
2.915860473298475e-7	-0.557795	0.375	0.496	0.0053818	Downregulated	Rlf
2.94210431466463e-7	-0.576657	0.372	0.494	0.00543024	Downregulated	Siah2
2.985452586019378e-7	-0.638629	0.27	0.39	0.00551025	Downregulated	Arhgap21
3.0656491622355217e-7	-0.538422	0.413	0.533	0.00565827	Downregulated	Bnc2
3.0682044015365485e-7	-0.456986	0.457	0.588	0.00566298	Downregulated	Sde2
3.089103770046932e-7	-0.482289	0.455	0.575	0.00570156	Downregulated	Ypel5
3.106195311542517e-7	-0.893998	0.295	0.407	0.0057331	Downregulated	Zbtb10
3.22642040393675e-7	-0.610025	0.313	0.437	0.005955	Downregulated	Jmy
3.2911292346682567e-7	-0.897381	0.176	0.279	0.00607444	Downregulated	Otud5
3.360197250864894e-7	-0.754703	0.206	0.316	0.00620192	Downregulated	Vcpip1
3.4024433492872714e-7	-0.579506	0.417	0.533	0.00627989	Downregulated	Tmem43
3.41069404800921e-7	-0.441738	0.501	0.637	0.00629512	Downregulated	Prkx
3.473538559509648e-7	-0.377607	0.611	0.738	0.00641111	Downregulated	Snrnp70
3.4768186859089495e-7	-0.29122	0.866	0.951	0.00641716	Downregulated	Csde1
3.519916574022659e-7	-0.51934	0.481	0.595	0.00649671	Downregulated	Atp2b4
3.6014870278171883e-7	-0.362869	0.665	0.76	0.00664726	Downregulated	Efna5
3.697140474374123e-7	-0.813649	0.215	0.323	0.00682381	Downregulated	Tet2
3.952040594297388e-7	-0.607443	0.271	0.393	0.00729428	Downregulated	Rnf6
3.9707453258099014e-7	-0.689488	0.271	0.385	0.0073288	Downregulated	Zfc3h1
4.076465768115113e-7	-1.1241	0.121	0.215	0.00752393	Downregulated	Yod1
4.2185706242993527e-7	-0.745674	0.252	0.36	0.00778622	Downregulated	Cnksr1
4.303178517718293e-7	-0.33717	0.83	0.919	0.00794238	Downregulated	Kif5b
4.3350002126245727e-7	-0.885077	0.134	0.232	0.00800111	Downregulated	Cstf3
4.4037189679584655e-7	-0.65257	0.227	0.343	0.00812794	Downregulated	Stx5a
4.435348910205585e-7	-0.350318	0.808	0.899	0.00818632	Downregulated	Kdm6b
4.519949183817013e-7	-0.373109	0.756	0.849	0.00834247	Downregulated	Ddx6
4.6313719929004103e-7	-0.968244	0.159	0.259	0.00854812	Downregulated	Nt5dc3
4.6532724851988073e-7	-0.750961	0.232	0.346	0.00858855	Downregulated	Slc39a6
4.7228179468317425e-7	-0.849761	0.207	0.311	0.00871691	Downregulated	Etl4
4.943045180850279e-7	-0.843865	0.239	0.346	0.00912338	Downregulated	Tmcc3
5.052007954659745e-7	-0.622654	0.334	0.454	0.00932449	Downregulated	Ptpn2
5.113583514444821e-7	-0.728297	0.217	0.328	0.00943814	Downregulated	Wipf2
5.117537603619204e-7	-0.644871	0.246	0.36	0.00944544	Downregulated	Sun2
5.151362805804844e-7	-0.303591	1	1	0.00950787	Downregulated	Sdc4
5.152768556323363e-7	-0.955727	0.175	0.274	0.00951046	Downregulated	Uhrf1bp1l
5.327829451622819e-7	-0.258029	0.817	0.909	0.00983357	Downregulated	Ctnnb1
5.461857832941031e-7	-0.428256	0.466	0.58	0.010080951002259262	Downregulated	Brd4
5.474693598034856e-7	-0.399136	0.526	0.644	0.010104641973892933	Downregulated	Gatad2b
5.605570414952128e-7	-0.63587	0.458	0.57	0.010346201314877143	Downregulated	Rel
5.634809311005223e-7	-0.598417	0.313	0.427	0.010400167545322341	Downregulated	Ddb1
5.814612912227562e-7	-0.858038	0.137	0.235	0.010732	Downregulated	Kctd4
5.9436480296411385e-07	-1.39158	0.054	0.121	0.010970191168308649	Downregulated	Birc3
5.976051297443096e-7	-0.432067	0.43	0.56	0.011029997879690723	Downregulated	2900097C17Rik
6.020043373334732e-7	-0.601009	0.275	0.39	0.011111194054163916	Downregulated	Kdm3a
6.052588151126393e-7	-0.700772	0.191	0.299	0.011171261950533985	Downregulated	Dhx32
6.183307189020978e-7	-0.586672	0.302	0.42	0.0114125	Downregulated	Trio
6.459003454672694e-7	-0.812574	0.204	0.311	0.011921382676289392	Downregulated	Acot9
6.790792841250616e-7	-0.750849	0.195	0.301	0.012533766347096261	Downregulated	Dennd4a
7.333136313683371e-7	-0.608003	0.308	0.427	0.013534769694165397	Downregulated	Pom121
7.568479935933336e-7	-0.797064	0.206	0.309	0.013969143417752157	Downregulated	Exoc4
7.586214383533762e-7	-0.726194	0.191	0.299	0.014001875887688264	Downregulated	Nf1
7.609062822053116e-7	-0.673156	0.201	0.311	0.014044047250663437	Downregulated	Cpsf7
7.62314993441533e-7	-0.608003	0.359	0.472	0.014070047833950374	Downregulated	Oat
7.728725568206483e-7	-0.532565	0.412	0.528	0.014264908781238705	Downregulated	Fryl
7.743452516167719e-7	-0.724027	0.303	0.42	0.014292090309090759	Downregulated	Trp53inp1
7.7514156714814565e-07	-0.901917	0.117	0.207	0.014306787904853324	Downregulated	Osbpl11
7.764285860497911e-7	-0.939269	0.107	0.195	0.014330542412720994	Downregulated	Rasal2
7.90033749603219e-7	-0.575363	0.301	0.422	0.014581652916426614	Downregulated	Stk24
7.92713286833303e-7	-0.410557	0.522	0.649	0.014631109135082275	Downregulated	Utrn
7.963593250044933e-7	-0.508859	0.402	0.516	0.014698404061607932	Downregulated	Heca
8.039987400298956e-7	-0.841984	0.181	0.281	0.014839404744731784	Downregulated	Amotl2
8.184279431600407e-7	-0.373384	0.696	0.81	0.015105724546904871	Downregulated	Syncrip
8.265548011183452e-7	-0.897751	0.148	0.244	0.015255721964241298	Downregulated	Hmgcr
8.27173088720095e-7	-0.606411	0.553	0.654	0.015267133698506793	Downregulated	4930523C07Rik
8.533188033140007e-7	-0.785774	0.15	0.249	0.0157497	Downregulated	1810055G02Rik
8.580124300152804e-7	-0.742653	0.221	0.328	0.0158363	Downregulated	Pcgf5
8.815927102801789e-7	-0.39771	0.537	0.642	0.016271556653641262	Downregulated	Mapkapk2
8.825988196391306e-7	-0.356972	0.586	0.726	0.016290126414079432	Downregulated	Chic2
8.852211414556132e-7	-0.428042	0.435	0.56	0.016338526607846255	Downregulated	Smc3
8.870742061075017e-7	-1.05832	0.107	0.193	0.0163727	Downregulated	Sp4
9.010530579482619e-7	-1.03344	0.105	0.19	0.0166307	Downregulated	4632427E13Rik
9.052429093609367e-7	-0.911849	0.126	0.217	0.016708068378074807	Downregulated	Ing5
9.130717473487335e-7	-0.334006	0.66	0.768	0.016852565240815576	Downregulated	Btbd7
9.460434727375863e-7	-0.525739	0.3	0.42	0.0174611	Downregulated	Arih2
9.500848872414185e-7	-0.34349	0.695	0.8	0.017535716763814862	Downregulated	Rap1b
9.52375724162721e-7	-0.594081	0.313	0.43	0.017578	Downregulated	Rabgef1
9.566748190049616e-7	-0.45959	0.489	0.605	0.017657347134374578	Downregulated	Sdk2
9.63811979124786e-7	-0.398675	0.582	0.674	0.017789077698706177	Downregulated	Col8a2
9.848603214792295e-7	-0.558247	0.35	0.472	0.018177566953542137	Downregulated	Mon2
9.978854430517567e-7	-0.608194	0.594	0.686	0.018417971622406274	Downregulated	Avpi1
1.0073653689229398e-6	-0.575343	0.357	0.472	0.0185929	Downregulated	Cdk13
1.025959609712557e-6	-0.576787	0.368	0.489	0.018936136516464665	Downregulated	Tet3
1.0333754418111976e-6	-0.423065	0.541	0.635	0.019073010529509275	Downregulated	Rab7
1.0407429113748652e-6	-0.812975	0.161	0.259	0.019208991915245888	Downregulated	Arntl
1.0430641986901717e-6	-0.580286	0.511	0.63	0.0192518	Downregulated	Nop58
1.0447765939693837e-6	-0.816644	0.143	0.24	0.019283441594892915	Downregulated	Cpeb2
1.0626252647790077e-6	-0.84786	0.176	0.277	0.019612874512026146	Downregulated	Ttc14
1.0678667928907214e-6	-0.431812	0.458	0.57	0.019709617396384046	Downregulated	Tln1
1.0701004426683493e-6	-0.39239	0.531	0.652	0.019750843870329722	Downregulated	Sltm
1.093379687267719e-6	-0.444504	0.486	0.593	0.0201805	Downregulated	Prpf40a
1.1055744509620443e-6	-0.348535	0.691	0.783	0.0204056	Downregulated	Pkm
1.1532735301742793e-6	-0.710289	0.18	0.284	0.021285969546426673	Downregulated	Gm11361
1.171328054227782e-6	-0.406117	0.552	0.662	0.021619201896882174	Downregulated	Wapl
1.2683182049462946e-6	-0.896379	0.122	0.212	0.0234093	Downregulated	Acvr1
1.2780237699969747e-6	-1.47425	0.036	0.091	0.023588484722834164	Downregulated	Kdm6bos
1.2906964519042197e-6	-0.488899	0.333	0.457	0.0238224	Downregulated	Mdm2
1.3596948479170056e-6	-0.650023	0.232	0.341	0.0250959	Downregulated	Xpo6
1.4013169448326189e-6	-0.405582	0.625	0.723	0.025864106850775646	Downregulated	Strn3
1.4034873272348118e-6	-0.29362	0.773	0.844	0.0259042	Downregulated	Tcf12
1.4196207409722788e-6	-0.906084	0.084	0.163	0.0262019	Downregulated	Zfp407
1.4198305626425108e-6	-0.364272	0.574	0.694	0.026205812694692823	Downregulated	Tmed5
1.4383362376542655e-6	-0.798754	0.225	0.328	0.0265474	Downregulated	Dstyk
1.4990781171713055e-6	-1.12581	0.105	0.188	0.027668484808630787	Downregulated	1500015A07Rik
1.5073378042529663e-6	-0.799688	0.185	0.286	0.0278209	Downregulated	Il6st
1.508978959461669e-6	-0.539141	0.335	0.449	0.027851224654784026	Downregulated	Pan3
1.5112096733458417e-6	-1.55525	0.023	0.069	0.0278924	Downregulated	Gm42664
1.5204383587692634e-6	-0.500538	0.353	0.474	0.028062730787804295	Downregulated	Adcy1
1.541230077847207e-6	-0.459136	0.357	0.481	0.0284465	Downregulated	Smad4
1.5483072606274724e-6	-1.1657	0.064	0.133	0.0285771	Downregulated	Heatr5a
1.555659639478867e-6	-0.46328	0.472	0.59	0.028712809965861445	Downregulated	Mpp5
1.5559942414824532e-6	-0.344724	0.701	0.78	0.028719	Downregulated	Pbx1
1.5630906147710771e-6	-0.779791	0.191	0.291	0.02885	Downregulated	Slc4a2
1.5694420081562116e-6	-0.833869	0.222	0.319	0.028967191144539196	Downregulated	Hdac4
1.5886213707296242e-6	-0.373219	0.521	0.642	0.0293212	Downregulated	N4bp2l2
1.629313022152705e-6	-3.6669	0.001	0.017	0.030072230449872478	Downregulated	Lum
1.6508736900627207e-6	-3.25186	0.001	0.017	0.030470175697487636	Downregulated	Myh11
1.6659386408046783e-6	-0.847206	0.097	0.18	0.030748229493331947	Downregulated	Col1a1
1.6688787045093087e-6	-0.309692	0.847	0.928	0.0308025	Downregulated	Prrc2c
1.7019037501009236e-6	-0.329124	0.643	0.773	0.031412037515612744	Downregulated	Sema3c
1.751132439268073e-6	-0.765772	0.192	0.291	0.0323207	Downregulated	Nfkb2
1.7750878678854388e-6	-0.74177	0.176	0.277	0.0327628	Downregulated	Herc2
1.820357357359206e-6	-0.731242	0.547	0.64	0.033598335744778864	Downregulated	Ugdh
1.8682021156548273e-6	-0.584586	0.239	0.353	0.034481406448641144	Downregulated	Ppm1b
1.8755822100632115e-6	-0.622842	0.274	0.383	0.0346176	Downregulated	Cyth3
1.951079741617697e-6	-0.634032	0.276	0.388	0.036011078791037834	Downregulated	Sppl2a
1.9674626541402564e-6	-0.450331	0.576	0.662	0.0363135	Downregulated	Sema3e
1.9807322736595422e-6	-0.562146	0.309	0.42	0.036558375574934174	Downregulated	Nbeal1
2.0174985285549534e-6	-0.460446	0.403	0.523	0.037237	Downregulated	Sar1a
2.0484911624945536e-6	-0.307098	0.831	0.914	0.037809	Downregulated	Sptbn1
2.069726584610829e-6	-0.377843	0.585	0.694	0.0382009	Downregulated	Rb1cc1
2.146433481038117e-6	-0.574236	0.267	0.38	0.0396167	Downregulated	Phpt1
2.1526739398728333e-6	-0.722336	0.206	0.309	0.039731902908232884	Downregulated	Rhog
2.2079790043661625e-6	-0.343522	0.647	0.78	0.0407527	Downregulated	Ankrd17
2.2215000981480368e-6	-0.890151	0.11	0.195	0.0410022	Downregulated	Magi1
2.2408368295714083e-6	-1.47425	0.031	0.081	0.0413591	Downregulated	Ikzf4
2.2502730687963588e-6	-0.410557	0.645	0.743	0.0415333	Downregulated	Smg1
2.250274600563281e-6	-0.483185	0.376	0.491	0.0415333	Downregulated	Ubr4
2.280313068911223e-6	-0.705116	0.187	0.289	0.042087738312894446	Downregulated	Dido1
2.285267355093491e-6	-0.455143	0.427	0.541	0.042179179572960565	Downregulated	Ankhd1
2.2892216488235496e-6	-0.278631	0.993	0.993	0.042252163972336255	Downregulated	Emp1
2.290787000142525e-6	-0.715477	0.193	0.296	0.0422811	Downregulated	Gmfb
2.2950657400194463e-6	-0.342524	0.69	0.778	0.04236	Downregulated	Ptbp3
2.32152459481692e-6	-0.614032	0.281	0.398	0.0428484	Downregulated	Zc3hav1
2.430069810793482e-6	-1.1241	0.058	0.123	0.0448518	Downregulated	Tmem254a
2.4366120924051455e-6	-0.45764	0.425	0.533	0.0449725	Downregulated	Usp47
2.5161127586650787e-6	-0.676881	0.186	0.289	0.046439893186681354	Downregulated	Khdc4
2.55402417837608e-6	-0.935187	0.121	0.207	0.0471396	Downregulated	Mir17hg
2.597096710619907e-6	-0.327457	0.683	0.783	0.0479346	Downregulated	Rab14
2.6099267536039825e-6	-0.27911	0.874	0.933	0.0481714	Downregulated	Rbm3
2.6408938851928806e-6	-0.354371	0.465	0.595	0.048743	Downregulated	Elf2
2.682424141799353e-6	-0.647292	0.32	0.425	0.0495095	Downregulated	Polr2a
2.6921772856083305e-6	-0.545896	0.441	0.538	0.0496895	Downregulated	Ubn1
2.6938191963580143e-6	-0.606702	0.184	0.289	0.0497198	Downregulated	Lonp2
2.702239151745613e-6	-0.418568	0.463	0.578	0.0498752	Downregulated	Gspt1
2.7071783346272085e-6	-0.53016	0.308	0.42	0.0499664	Downregulated	Arid1b
