# Supplementary material for: PIEZO1-mediated calcium signaling reinforces mechanical properties of hair follicle stem cells to promote quiescence
Source: Sci Adv. 2025 May 28;11(22):eadt2771. doi: 10.1126/sciadv.adt2771 (PMC12118625; doi:10.1126/sciadv.adt2771)
Supplement: Supplementary file 2 — Data S1 to S6 [file sciadv.adt2771_data_s1_to_s6.zip › adt2771_data_s6.xlsx]

## Sheet: AllAP1MotifDEGs
p_val_2wk	avg_log2FC_2wk	pct.1_2wk	pct.2_2wk	p_val_adj_2wk	diffexp_2wk	gene	p_val_3wk	avg_log2FC_3wk	pct.1_3wk	pct.2_3wk	p_val_adj_3wk	diffexp_3wk	SharedAcross
3.47379e-88	-1.09235	1	1	6.41158e-84	Downregulated	Neat1	7.28061e-34	-0.782179	1	1	1.34378e-29	Downregulated	Down in Both
1.94085e-42	-4.06585	0.016	0.163	3.58223e-38	Downregulated	Hmgcs2	4.45325e-15	-3.83433	0.017	0.163	8.21936e-11	Downregulated	Down in Both
8.25247e-42	-0.639969	0.948	0.98	1.52316e-37	Downregulated	Wdr89	9.24435e-127	-3.09666	0.403	0.98	1.70623e-122	Downregulated	Down in Both
2.09269e-39	-0.985755	0.866	0.948	3.86249e-35	Downregulated	Ndrg1	4.24324e-43	-1.32936	0.732	0.948	7.83175e-39	Downregulated	Down in Both
8.0618e-37	-1.58821	0.332	0.607	1.48797e-32	Downregulated	Tjp2	3.14614e-41	-2.52798	0.208	0.607	5.80683e-37	Downregulated	Down in Both
2.18942e-34	-1.57235	0.848	0.938	4.04102e-30	Downregulated	Thbs1	7.56735e-37	-1.96586	0.799	0.938	1.39671e-32	Downregulated	Down in Both
5.05772e-34	-0.923352	0.788	0.926	9.33504e-30	Downregulated	Tsc22d2	5.17146e-42	-1.36959	0.709	0.926	9.54496e-38	Downregulated	Down in Both
5.63428e-33	-0.587671	0.961	0.99	1.03992e-28	Downregulated	Eif5	9.26059e-39	-0.86315	0.925	0.99	1.70923e-34	Downregulated	Down in Both
1.19366e-32	-0.598157	0.997	0.998	2.20313e-28	Downregulated	Ahnak	7.88906e-47	-0.964992	0.996	0.998	1.45608e-42	Downregulated	Down in Both
1.33213e-32	-1.22744	0.541	0.763	2.45872e-28	Downregulated	Rnf217	2.44699e-35	-1.71606	0.419	0.763	4.51641e-31	Downregulated	Down in Both
2.35565e-32	-0.381414	0.999	1	4.34783e-28	Downregulated	Col17a1	5.9773e-14	-0.292398	1	1	1.10323e-09	Downregulated	Down in Both
7.86893e-32	-1.44405	0.289	0.553	1.45237e-27	Downregulated	Nedd4l	7.72552e-29	-1.93257	0.216	0.553	1.4259e-24	Downregulated	Down in Both
2.80748e-29	-1.1678	0.399	0.657	5.18176e-25	Downregulated	Pvr	3.29803e-25	-1.42621	0.342	0.657	6.08717e-21	Downregulated	Down in Both
5.65674e-29	-0.557162	0.999	1	1.04406e-24	Downregulated	Sfn	1.00772e-54	-1.15662	1	1	1.85994e-50	Downregulated	Down in Both
6.56791e-29	-0.781338	0.739	0.899	1.21224e-24	Downregulated	Stat3	3.24446e-24	-0.905071	0.648	0.899	5.98829e-20	Downregulated	Down in Both
2.0723e-27	-0.399598	0.995	0.99	3.82484e-23	Downregulated	Rps27rt	2.5365e-120	-2.31074	0.725	0.99	4.68161e-116	Downregulated	Down in Both
1.47338e-25	-1.33446	0.537	0.743	2.71942e-21	Downregulated	Phlda1	2.05119e-39	-2.12084	0.369	0.743	3.78588e-35	Downregulated	Down in Both
2.51852e-25	-0.675156	0.981	0.99	4.64844e-21	Downregulated	Klf6	1.16867e-23	-0.804436	0.975	0.99	2.15701e-19	Downregulated	Down in Both
1.1131e-24	-0.491712	0.929	0.98	2.05446e-20	Downregulated	Eif4a1	3.61334e-11	-0.375181	0.941	0.98	6.66913e-07	Downregulated	Down in Both
2.59312e-24	-0.480781	0.978	0.993	4.78612e-20	Downregulated	Cdkn1a	6.84831e-31	-0.723401	0.966	0.993	1.26399e-26	Downregulated	Down in Both
4.04191e-24	-1.52495	0.249	0.474	7.46014e-20	Downregulated	Osmr	1.23469e-22	-1.94819	0.182	0.474	2.27888e-18	Downregulated	Down in Both
5.29844e-24	-1.03699	0.369	0.61	9.77934e-20	Downregulated	Zfp655	9.32337e-27	-1.5411	0.281	0.61	1.72081e-22	Downregulated	Down in Both
5.36858e-24	-0.912781	0.424	0.664	9.90879e-20	Downregulated	Erc1	4.9987e-21	-1.1411	0.382	0.664	9.2261e-17	Downregulated	Down in Both
6.6199e-24	-1.06717	0.436	0.664	1.22183e-19	Downregulated	Pqlc1	3.06282e-23	-1.43126	0.379	0.664	5.65305e-19	Downregulated	Down in Both
8.86866e-24	-1.08643	0.429	0.642	1.63689e-19	Downregulated	Lamc2	1.24112e-19	-1.19627	0.384	0.642	2.29074e-15	Downregulated	Down in Both
1.55861e-23	-1.36433	0.279	0.504	2.87673e-19	Downregulated	Sbno2	1.26328e-16	-1.5424	0.258	0.504	2.33163e-12	Downregulated	Down in Both
1.62609e-23	-0.768762	0.638	0.827	3.00127e-19	Downregulated	Pum2	1.58495e-27	-1.11598	0.553	0.827	2.92534e-23	Downregulated	Down in Both
2.45867e-23	-0.929537	0.494	0.711	4.53796e-19	Downregulated	Cxcl16	9.60583e-25	-1.30685	0.398	0.711	1.77295e-20	Downregulated	Down in Both
6.33246e-23	-0.737595	0.667	0.82	1.16878e-18	Downregulated	Arhgef5	3.84609e-23	-0.994822	0.6	0.82	7.09873e-19	Downregulated	Down in Both
6.60645e-23	-1.03256	0.469	0.684	1.21935e-18	Downregulated	Pmepa1	7.13947e-46	-2.34243	0.245	0.684	1.31773e-41	Downregulated	Down in Both
1.79035e-22	-0.930286	0.534	0.726	3.30445e-18	Downregulated	Bach1	4.39704e-30	-1.50657	0.426	0.726	8.11562e-26	Downregulated	Down in Both
2.4111e-22	-0.931496	0.452	0.674	4.45016e-18	Downregulated	Dusp7	1.01161e-28	-1.59864	0.34	0.674	1.86712e-24	Downregulated	Down in Both
1.10792e-21	-0.968878	0.378	0.6	2.04488e-17	Downregulated	Capn2	3.85411e-14	-0.966063	0.371	0.6	7.11352e-10	Downregulated	Down in Both
1.93099e-21	-0.743813	0.619	0.8	3.56402e-17	Downregulated	Arl5b	5.75593e-28	-1.17992	0.514	0.8	1.06237e-23	Downregulated	Down in Both
2.00159e-21	-1.323	0.198	0.405	3.69434e-17	Downregulated	Zbtb21	6.97564e-15	-1.38205	0.174	0.405	1.28749e-10	Downregulated	Down in Both
4.10178e-21	-0.905958	0.435	0.654	7.57066e-17	Downregulated	Zyx	1.7443e-15	-1.03253	0.423	0.654	3.21945e-11	Downregulated	Down in Both
4.42207e-21	-2.08081	0.071	0.22	8.16182e-17	Downregulated	Il4ra	5.40668e-14	-2.58858	0.052	0.22	9.97911e-10	Downregulated	Down in Both
9.68165e-21	-0.759721	0.763	0.884	1.78694e-16	Downregulated	Uap1	5.93647e-35	-1.36433	0.642	0.884	1.09569e-30	Downregulated	Down in Both
1.02383e-20	-0.754877	0.741	0.872	1.88968e-16	Downregulated	Urah	1.07984e-12	-0.741118	0.759	0.872	1.99305e-08	Downregulated	Down in Both
1.05585e-20	-1.21636	0.469	0.667	1.94878e-16	Downregulated	Gja1	2.80714e-22	-1.6324	0.373	0.667	5.18114e-18	Downregulated	Down in Both
1.51228e-20	-0.679974	0.73	0.884	2.79121e-16	Downregulated	Rock2	8.69749e-31	-1.15782	0.608	0.884	1.6053e-26	Downregulated	Down in Both
1.6677e-20	-1.01924	0.483	0.684	3.07808e-16	Downregulated	Jmjd1c	1.3007e-20	-1.32377	0.409	0.684	2.40069e-16	Downregulated	Down in Both
1.8691e-20	-0.697187	0.702	0.84	3.4498e-16	Downregulated	Rassf1	4.51395e-21	-0.889075	0.597	0.84	8.3314e-17	Downregulated	Down in Both
9.64137e-20	-0.449626	0.948	0.978	1.77951e-15	Downregulated	Ddx3x	1.11342e-13	-0.443286	0.933	0.978	2.05504e-09	Downregulated	Down in Both
1.28492e-19	-0.846114	0.512	0.704	2.37158e-15	Downregulated	Mark3	2.83299e-28	-1.33529	0.352	0.704	5.22885e-24	Downregulated	Down in Both
2.90697e-19	-0.735068	0.569	0.76	5.3654e-15	Downregulated	Wdr26	2.67114e-24	-1.10058	0.463	0.76	4.93012e-20	Downregulated	Down in Both
3.14255e-19	-0.952376	0.429	0.622	5.80021e-15	Downregulated	Sqle	5.41895e-39	-2.11964	0.218	0.622	1.00018e-34	Downregulated	Down in Both
3.73174e-19	-0.534727	0.896	0.965	6.88767e-15	Downregulated	Rtn4	1.2091e-32	-0.948152	0.816	0.965	2.23164e-28	Downregulated	Down in Both
4.26051e-19	-0.760611	0.596	0.78	7.86363e-15	Downregulated	Utp14b	1.78299e-26	-1.11099	0.463	0.78	3.29086e-22	Downregulated	Down in Both
1.25285e-18	-0.646187	0.66	0.82	2.31239e-14	Downregulated	Myh9	1.86277e-19	-0.843186	0.593	0.82	3.43811e-15	Downregulated	Down in Both
1.3588e-18	-0.773246	0.853	0.941	2.50794e-14	Downregulated	Krt6a	7.93291e-33	-1.35536	0.78	0.941	1.46418e-28	Downregulated	Down in Both
3.55394e-18	-0.570021	0.788	0.914	6.55951e-14	Downregulated	Syne2	2.41536e-20	-0.806024	0.732	0.914	4.45803e-16	Downregulated	Down in Both
4.59609e-18	-0.840243	0.498	0.694	8.483e-14	Downregulated	Slc25a25	1.51517e-27	-1.43896	0.358	0.694	2.79655e-23	Downregulated	Down in Both
4.79309e-18	-0.901956	0.769	0.874	8.8466e-14	Downregulated	Sgk1	5.40602e-39	-1.79975	0.589	0.874	9.97789e-35	Downregulated	Down in Both
5.02963e-18	-0.680789	0.604	0.785	9.28318e-14	Downregulated	Epha2	5.03977e-30	-1.28747	0.449	0.785	9.30191e-26	Downregulated	Down in Both
6.2167e-18	-1.26079	0.184	0.37	1.14742e-13	Downregulated	Spaca6	2.35805e-11	-1.21837	0.174	0.37	4.35225e-07	Downregulated	Down in Both
7.00861e-18	-0.41009	0.939	0.968	1.29358e-13	Downregulated	Atf4	4.31404e-25	-0.6553	0.901	0.968	7.96242e-21	Downregulated	Down in Both
1.93902e-17	-0.730383	0.662	0.815	3.57884e-13	Downregulated	Myc	1.98564e-39	-1.57333	0.451	0.815	3.66489e-35	Downregulated	Down in Both
2.9552e-17	-1.23466	0.611	0.773	5.45442e-13	Downregulated	Cebpd	4.01012e-09	-1.00186	0.614	0.773	7.40147e-05	Downregulated	Down in Both
3.34233e-17	-1.05984	0.529	0.709	6.16894e-13	Downregulated	Cd44	1.78757e-31	-1.87633	0.365	0.709	3.29932e-27	Downregulated	Down in Both
4.49774e-17	-1.43152	0.24	0.425	8.30148e-13	Downregulated	Cldn1	2.16435e-11	-1.26683	0.222	0.425	3.99473e-07	Downregulated	Down in Both
5.60636e-17	-0.537149	0.868	0.956	1.03477e-12	Downregulated	Palld	4.18106e-19	-0.758779	0.82	0.956	7.71698e-15	Downregulated	Down in Both
7.96124e-17	-0.736821	0.748	0.849	1.46941e-12	Downregulated	Usp2	5.47997e-21	-1.01678	0.665	0.849	1.01144e-16	Downregulated	Down in Both
1.58731e-16	-0.600619	0.863	0.943	2.9297e-12	Downregulated	Mat2a	2.9339e-21	-0.891572	0.834	0.943	5.41511e-17	Downregulated	Down in Both
1.71463e-16	-0.69727	0.481	0.686	3.16469e-12	Downregulated	Stk40	3.39395e-29	-1.43479	0.329	0.686	6.26421e-25	Downregulated	Down in Both
1.9988e-16	-1.03386	0.307	0.504	3.68919e-12	Downregulated	Noct	8.20493e-28	-1.91619	0.166	0.504	1.51438e-23	Downregulated	Down in Both
2.31462e-16	-0.777928	0.416	0.627	4.27209e-12	Downregulated	Usp7	4.21673e-08	-0.603125	0.449	0.627	0.000778282	Downregulated	Down in Both
2.92667e-16	-0.715866	0.587	0.753	5.40176e-12	Downregulated	Arl13b	1.15001e-21	-1.11751	0.478	0.753	2.12258e-17	Downregulated	Down in Both
3.46547e-16	-0.618819	0.787	0.911	6.39621e-12	Downregulated	Itga6	1.56655e-17	-0.803182	0.734	0.911	2.89138e-13	Downregulated	Down in Both
3.72655e-16	-1.08732	0.242	0.427	6.87809e-12	Downregulated	Sgms2	1.72664e-15	-1.43287	0.189	0.427	3.18685e-11	Downregulated	Down in Both
4.57723e-16	-0.451214	0.915	0.975	8.44819e-12	Downregulated	Iqgap1	5.046e-18	-0.628539	0.828	0.975	9.3134e-14	Downregulated	Down in Both
4.81277e-16	-0.563854	0.71	0.862	8.88294e-12	Downregulated	Aff4	2.56746e-28	-1.05739	0.593	0.862	4.73876e-24	Downregulated	Down in Both
1.06444e-15	-1.98662	0.052	0.163	1.96464e-11	Downregulated	Ets1	8.0093e-11	-2.54482	0.036	0.163	1.47828e-06	Downregulated	Down in Both
1.12264e-15	-0.607691	0.706	0.832	2.07206e-11	Downregulated	Slc3a2	1.59504e-08	-0.5202	0.667	0.832	0.000294397	Downregulated	Down in Both
2.62729e-15	-0.63587	0.7	0.827	4.84919e-11	Downregulated	Tgif1	2.85958e-30	-1.2857	0.547	0.827	5.27793e-26	Downregulated	Down in Both
2.91639e-15	-0.875095	0.525	0.691	5.38278e-11	Downregulated	Pxdc1	1.50377e-15	-1.16008	0.47	0.691	2.7755e-11	Downregulated	Down in Both
3.32019e-15	-0.517757	0.852	0.916	6.12807e-11	Downregulated	Tnfrsf12a	5.37857e-36	-1.1731	0.713	0.916	9.92722e-32	Downregulated	Down in Both
3.64806e-15	-1.12482	0.453	0.615	6.73323e-11	Downregulated	Cald1	3.16839e-16	-1.43188	0.379	0.615	5.8479e-12	Downregulated	Down in Both
4.29531e-15	-0.485769	0.777	0.886	7.92786e-11	Downregulated	Ppp1cb	1.00607e-11	-0.510211	0.742	0.886	1.8569e-07	Downregulated	Down in Both
5.28416e-15	-0.508255	0.835	0.923	9.75297e-11	Downregulated	Tuba1c	2.1099e-19	-0.753432	0.759	0.923	3.89424e-15	Downregulated	Down in Both
5.8204e-15	-1.32112	0.173	0.333	1.07427e-10	Downregulated	Osbpl3	1.67551e-10	-1.37809	0.157	0.333	3.09248e-06	Downregulated	Down in Both
6.94239e-15	-0.520055	0.717	0.859	1.28136e-10	Downregulated	Elf1	4.50576e-31	-1.10221	0.57	0.859	8.31628e-27	Downregulated	Down in Both
7.33595e-15	-0.383814	1	1	1.354e-10	Downregulated	Dst	1.24991e-33	-0.746762	0.994	1	2.30695e-29	Downregulated	Down in Both
7.86869e-15	-0.456857	0.826	0.928	1.45232e-10	Downregulated	Midn	4.09851e-22	-0.781864	0.746	0.928	7.56462e-18	Downregulated	Down in Both
1.32271e-14	-0.627524	0.669	0.82	2.44133e-10	Downregulated	Skil	1.63322e-14	-0.79671	0.595	0.82	3.01444e-10	Downregulated	Down in Both
1.4175e-14	-0.567432	0.61	0.775	2.61628e-10	Downregulated	Dennd2c	2.53503e-30	-1.28465	0.449	0.775	4.67891e-26	Downregulated	Down in Both
1.6393e-14	-0.698438	0.452	0.64	3.02565e-10	Downregulated	Igf1r	1.3997e-07	-0.540352	0.455	0.64	0.00258344	Downregulated	Down in Both
1.7219e-14	-1.10949	0.269	0.444	3.17811e-10	Downregulated	Akap13	7.82924e-12	-1.30467	0.237	0.444	1.44504e-07	Downregulated	Down in Both
1.96482e-14	-0.523939	0.803	0.911	3.62647e-10	Downregulated	Luzp1	1.92029e-26	-0.939293	0.7	0.911	3.54429e-22	Downregulated	Down in Both
2.21133e-14	-0.855342	0.318	0.504	4.08144e-10	Downregulated	Elk4	1.10337e-10	-0.896581	0.3	0.504	2.03649e-06	Downregulated	Down in Both
2.28292e-14	-0.788737	0.573	0.716	4.21358e-10	Downregulated	Trib1	3.68709e-30	-1.72127	0.396	0.716	6.80527e-26	Downregulated	Down in Both
2.87521e-14	-0.529393	0.907	0.956	5.30678e-10	Downregulated	Serpinb5	7.49777e-29	-0.999233	0.83	0.956	1.38386e-24	Downregulated	Down in Both
2.94826e-14	-0.652397	0.501	0.677	5.44161e-10	Downregulated	Naa15	2.28372e-16	-0.914139	0.432	0.677	4.21507e-12	Downregulated	Down in Both
3.33548e-14	-0.611816	0.564	0.733	6.15629e-10	Downregulated	Smad1	3.59399e-22	-1.05938	0.438	0.733	6.63343e-18	Downregulated	Down in Both
4.23161e-14	-0.958063	0.278	0.452	7.81028e-10	Downregulated	Micall1	1.62671e-09	-0.981348	0.273	0.452	3.00242e-05	Downregulated	Down in Both
4.34755e-14	-0.544455	0.673	0.835	8.02428e-10	Downregulated	Wnk1	1.85245e-14	-0.738177	0.608	0.835	3.41907e-10	Downregulated	Down in Both
4.60814e-14	-0.48047	0.776	0.896	8.50524e-10	Downregulated	Ppp2ca	4.33449e-09	-0.463855	0.753	0.896	8.00016e-05	Downregulated	Down in Both
6.69709e-14	-0.498327	0.64	0.79	1.23608e-09	Downregulated	Sdcbp	2.54612e-19	-0.85912	0.568	0.79	4.69938e-15	Downregulated	Down in Both
7.78085e-14	-0.837265	0.58	0.711	1.43611e-09	Downregulated	Jag1	4.16791e-19	-1.22196	0.478	0.711	7.69271e-15	Downregulated	Down in Both
1.06384e-13	-0.580354	0.691	0.832	1.96353e-09	Downregulated	Suco	5.21627e-39	-1.49525	0.495	0.832	9.62767e-35	Downregulated	Down in Both
1.08682e-13	-0.388907	0.923	0.97	2.00594e-09	Downregulated	Golim4	2.95669e-24	-0.71588	0.847	0.97	5.45715e-20	Downregulated	Down in Both
1.16953e-13	-0.748347	0.414	0.583	2.1586e-09	Downregulated	Stx3	4.40014e-14	-1.04601	0.371	0.583	8.12135e-10	Downregulated	Down in Both
2.34286e-13	-0.505353	0.699	0.844	4.32422e-09	Downregulated	Itgb4	3.97512e-11	-0.584301	0.719	0.844	7.33687e-07	Downregulated	Down in Both
2.39693e-13	-0.840561	0.336	0.504	4.42401e-09	Downregulated	Fnip1	1.68453e-12	-1.0747	0.296	0.504	3.10913e-08	Downregulated	Down in Both
2.45002e-13	-0.457009	0.999	1	4.52201e-09	Downregulated	Actg1	1.79789e-18	-0.663492	0.998	1	3.31837e-14	Downregulated	Down in Both
2.81068e-13	-0.744017	0.684	0.77	5.18768e-09	Downregulated	Nedd9	1.08829e-24	-1.40113	0.556	0.77	2.00867e-20	Downregulated	Down in Both
3.2053e-13	-0.700685	0.393	0.578	5.91602e-09	Downregulated	Hipk3	8.81555e-15	-0.966369	0.323	0.578	1.62709e-10	Downregulated	Down in Both
3.38647e-13	-0.636898	0.649	0.78	6.25041e-09	Downregulated	Runx1	5.48048e-11	-0.766582	0.631	0.78	1.01153e-06	Downregulated	Down in Both
4.04964e-13	-0.539056	0.79	0.891	7.47442e-09	Downregulated	Fosl1	1.97567e-32	-1.27192	0.644	0.891	3.64649e-28	Downregulated	Down in Both
4.37446e-13	-0.82257	0.272	0.449	8.07394e-09	Downregulated	Piezo1	8.2954e-27	-2.04603	0.13	0.449	1.53108e-22	Downregulated	Down in Both
4.87201e-13	-0.54635	0.9	0.96	8.99226e-09	Downregulated	Clic4	6.43983e-23	-0.90678	0.851	0.96	1.1886e-18	Downregulated	Down in Both
6.88368e-13	-0.594208	0.566	0.714	1.27052e-08	Downregulated	Setbp1	9.14688e-21	-1.01543	0.44	0.714	1.68824e-16	Downregulated	Down in Both
7.07399e-13	-0.630793	0.472	0.649	1.30565e-08	Downregulated	Rbms1	1.76179e-10	-0.735057	0.438	0.649	3.25174e-06	Downregulated	Down in Both
9.15922e-13	-1.0597	0.743	0.807	1.69052e-08	Downregulated	Fst	8.46809e-27	-2.16393	0.604	0.807	1.56296e-22	Downregulated	Down in Both
9.26624e-13	-0.646085	0.426	0.605	1.71027e-08	Downregulated	Fbxo11	9.7325e-15	-0.960755	0.358	0.605	1.79633e-10	Downregulated	Down in Both
1.18598e-12	-0.546642	0.466	0.649	2.18897e-08	Downregulated	Eea1	1.50744e-10	-0.648145	0.438	0.649	2.78229e-06	Downregulated	Down in Both
2.35227e-12	-1.02541	0.189	0.338	4.34158e-08	Downregulated	Eps8l1	2.56896e-09	-1.04342	0.168	0.338	4.74153e-05	Downregulated	Down in Both
2.57422e-12	-0.863444	0.312	0.479	4.75125e-08	Downregulated	Rela	1.23662e-14	-1.3203	0.243	0.479	2.28242e-10	Downregulated	Down in Both
2.59401e-12	-0.486558	0.666	0.785	4.78777e-08	Downregulated	Dlgap4	4.50611e-24	-1.00857	0.528	0.785	8.31692e-20	Downregulated	Down in Both
2.61579e-12	-0.673102	0.445	0.62	4.82796e-08	Downregulated	Eif4e	5.27897e-16	-1.07235	0.363	0.62	9.74339e-12	Downregulated	Down in Both
3.00427e-12	-0.75787	0.337	0.506	5.54497e-08	Downregulated	Map2k3	1.39331e-11	-0.920566	0.283	0.506	2.57162e-07	Downregulated	Down in Both
3.20579e-12	-0.649274	0.561	0.723	5.91693e-08	Downregulated	Lypd3	8.24027e-18	-1.2129	0.474	0.723	1.52091e-13	Downregulated	Down in Both
3.36614e-12	-0.48419	0.694	0.827	6.21289e-08	Downregulated	Mir22hg	8.75702e-28	-1.09168	0.545	0.827	1.61628e-23	Downregulated	Down in Both
3.40056e-12	-1.09257	0.221	0.37	6.27641e-08	Downregulated	Kctd9	1.07644e-14	-1.68758	0.155	0.37	1.98679e-10	Downregulated	Down in Both
4.14163e-12	-0.943832	0.301	0.449	7.6442e-08	Downregulated	Wdr1	9.4748e-08	-0.825979	0.296	0.449	0.00174876	Downregulated	Down in Both
4.2776e-12	-1.04992	0.196	0.343	7.89516e-08	Downregulated	Adgrg1	3.16671e-11	-1.44197	0.161	0.343	5.8448e-07	Downregulated	Down in Both
4.70612e-12	-0.639354	0.555	0.699	8.68609e-08	Downregulated	Ece1	2.86683e-08	-0.593389	0.539	0.699	0.00052913	Downregulated	Down in Both
5.84851e-12	-0.870806	0.319	0.474	1.07946e-07	Downregulated	Atf6	7.14211e-15	-1.33442	0.243	0.474	1.31822e-10	Downregulated	Down in Both
1.04455e-11	-0.970765	0.17	0.316	1.92792e-07	Downregulated	Igsf3	5.65855e-13	-1.55381	0.122	0.316	1.0444e-08	Downregulated	Down in Both
1.07046e-11	-0.494745	0.679	0.825	1.97575e-07	Downregulated	Irs2	4.66031e-25	-1.10211	0.553	0.825	8.60153e-21	Downregulated	Down in Both
1.24706e-11	-0.422122	0.892	0.941	2.30169e-07	Downregulated	Arl4a	6.70356e-16	-0.642583	0.857	0.941	1.23728e-11	Downregulated	Down in Both
1.28366e-11	-0.628386	0.371	0.543	2.36924e-07	Downregulated	Atp13a3	3.34596e-14	-1.03716	0.304	0.543	6.17563e-10	Downregulated	Down in Both
1.29962e-11	-0.438272	0.682	0.837	2.39871e-07	Downregulated	Ndel1	1.56649e-09	-0.514927	0.65	0.837	2.89128e-05	Downregulated	Down in Both
1.3102e-11	-1.59689	0.12	0.242	2.41823e-07	Downregulated	Vmp1	7.10035e-07	-1.58617	0.122	0.242	0.0131051	Downregulated	Down in Both
1.48724e-11	-0.635295	0.689	0.807	2.745e-07	Downregulated	Pim1	2.25648e-33	-1.56047	0.484	0.807	4.16479e-29	Downregulated	Down in Both
1.59109e-11	-0.304202	0.998	1	2.93668e-07	Downregulated	Hsp90aa1	1.30417e-17	-0.458503	0.994	1	2.40711e-13	Downregulated	Down in Both
1.59251e-11	-0.766121	0.526	0.672	2.9393e-07	Downregulated	Irf6	7.41203e-12	-0.941419	0.461	0.672	1.36804e-07	Downregulated	Down in Both
1.83166e-11	-0.757703	0.337	0.499	3.3807e-07	Downregulated	Gng12	2.38207e-10	-0.916026	0.304	0.499	4.39658e-06	Downregulated	Down in Both
2.11232e-11	-1.28015	0.091	0.205	3.89871e-07	Downregulated	Aloxe3	1.28246e-09	-1.63717	0.067	0.205	2.36704e-05	Downregulated	Down in Both
2.23906e-11	-0.668335	0.571	0.704	4.13263e-07	Downregulated	Med13	4.88328e-25	-1.39311	0.413	0.704	9.01306e-21	Downregulated	Down in Both
2.50204e-11	-0.799966	0.316	0.477	4.61801e-07	Downregulated	Bcl6	3.99856e-15	-1.22691	0.235	0.477	7.38014e-11	Downregulated	Down in Both
2.61199e-11	-0.550913	0.478	0.649	4.82096e-07	Downregulated	Srsf6	8.5115e-10	-0.622837	0.444	0.649	1.57097e-05	Downregulated	Down in Both
2.8537e-11	-0.67448	0.579	0.689	5.26707e-07	Downregulated	Hivep2	1.24629e-14	-0.985058	0.478	0.689	2.30028e-10	Downregulated	Down in Both
3.06527e-11	-0.401996	0.925	0.953	5.65756e-07	Downregulated	Arid5b	4.18424e-33	-1.02592	0.824	0.953	7.72284e-29	Downregulated	Down in Both
3.31916e-11	-0.528234	0.591	0.721	6.12617e-07	Downregulated	Huwe1	4.28434e-09	-0.582968	0.56	0.721	7.90761e-05	Downregulated	Down in Both
3.6728e-11	-0.472805	0.636	0.785	6.77888e-07	Downregulated	Npepps	4.39501e-16	-0.777751	0.541	0.785	8.11188e-12	Downregulated	Down in Both
3.74175e-11	-0.540364	0.503	0.664	6.90615e-07	Downregulated	Cish	1.00682e-10	-0.654544	0.449	0.664	1.85829e-06	Downregulated	Down in Both
3.98474e-11	-0.577598	0.575	0.701	7.35463e-07	Downregulated	Pak2	6.12103e-10	-0.647986	0.526	0.701	1.12976e-05	Downregulated	Down in Both
6.04029e-11	-0.584248	0.559	0.696	1.11486e-06	Downregulated	Flnb	9.29906e-19	-1.0054	0.426	0.696	1.71633e-14	Downregulated	Down in Both
6.76726e-11	-0.721948	0.341	0.489	1.24903e-06	Downregulated	Ppp6r3	2.64367e-09	-0.752135	0.302	0.489	4.87943e-05	Downregulated	Down in Both
6.79355e-11	-0.391546	0.783	0.889	1.25389e-06	Downregulated	Lamb3	6.2077e-10	-0.467262	0.753	0.889	1.14576e-05	Downregulated	Down in Both
7.55388e-11	-0.352349	0.842	0.928	1.39422e-06	Downregulated	Aplp2	1.60139e-06	-0.326725	0.83	0.928	0.0295569	Downregulated	Down in Both
7.55441e-11	-1.02019	0.15	0.281	1.39432e-06	Downregulated	Zfp948	3.51742e-13	-1.7573	0.096	0.281	6.4921e-09	Downregulated	Down in Both
9.39484e-11	-0.409318	0.717	0.844	1.73401e-06	Downregulated	F11r	3.42503e-16	-0.67247	0.616	0.844	6.32158e-12	Downregulated	Down in Both
1.0491e-10	-0.751024	0.316	0.477	1.93633e-06	Downregulated	Gse1	2.3963e-20	-1.67328	0.199	0.477	4.42286e-16	Downregulated	Down in Both
1.27438e-10	-0.449775	0.83	0.911	2.35213e-06	Downregulated	Cast	2.23852e-09	-0.505615	0.792	0.911	4.13164e-05	Downregulated	Down in Both
1.39864e-10	-0.682455	0.428	0.568	2.58147e-06	Downregulated	Rictor	5.42449e-10	-0.724354	0.365	0.568	1.0012e-05	Downregulated	Down in Both
1.68134e-10	-0.554816	0.477	0.63	3.10325e-06	Downregulated	Cdk12	7.29175e-14	-0.9154	0.39	0.63	1.34584e-09	Downregulated	Down in Both
1.91154e-10	-0.707412	0.349	0.499	3.52813e-06	Downregulated	Myo10	8.28394e-10	-0.879924	0.314	0.499	1.52897e-05	Downregulated	Down in Both
2.07409e-10	-1.18291	0.125	0.244	3.82815e-06	Downregulated	Trim16	1.19283e-09	-1.56305	0.094	0.244	2.2016e-05	Downregulated	Down in Both
2.08251e-10	-0.599783	0.475	0.622	3.84369e-06	Downregulated	Ltbp2	1.06102e-07	-0.609666	0.47	0.622	0.00195833	Downregulated	Down in Both
2.08901e-10	-0.612627	0.431	0.58	3.85568e-06	Downregulated	Prpf39	6.96603e-10	-0.771399	0.396	0.58	1.28572e-05	Downregulated	Down in Both
2.59431e-10	-1.61203	0.054	0.141	4.78832e-06	Downregulated	Tubb6	2.80785e-09	-2.49241	0.031	0.141	5.18244e-05	Downregulated	Down in Both
2.60318e-10	-0.658769	0.348	0.501	4.80469e-06	Downregulated	Ccnl2	4.54657e-09	-0.825929	0.323	0.501	8.39161e-05	Downregulated	Down in Both
2.78546e-10	-0.616979	0.448	0.598	5.14112e-06	Downregulated	Smap1	2.46093e-10	-0.757604	0.396	0.598	4.54214e-06	Downregulated	Down in Both
2.79492e-10	-0.476903	0.668	0.788	5.15859e-06	Downregulated	Serpinb8	1.14443e-16	-0.799124	0.583	0.788	2.11227e-12	Downregulated	Down in Both
2.84367e-10	-0.466092	0.863	0.909	5.24856e-06	Downregulated	Prss23	1.19016e-08	-0.503916	0.839	0.909	0.000219667	Downregulated	Down in Both
3.18743e-10	-0.651819	0.388	0.536	5.88304e-06	Downregulated	Mafg	8.54156e-07	-0.585119	0.377	0.536	0.0157651	Downregulated	Down in Both
3.85647e-10	-0.495819	0.517	0.677	7.11788e-06	Downregulated	Kif21a	6.0096e-07	-0.497027	0.518	0.677	0.0110919	Downregulated	Down in Both
4.3391e-10	-1.18251	0.13	0.247	8.00868e-06	Downregulated	Mob3a	9.40069e-09	-1.47311	0.105	0.247	0.000173508	Downregulated	Down in Both
4.35089e-10	-0.321363	0.949	0.98	8.03044e-06	Downregulated	Jup	1.73073e-20	-0.601245	0.92	0.98	3.19441e-16	Downregulated	Down in Both
4.49486e-10	-0.387576	0.811	0.899	8.29616e-06	Downregulated	Mbnl2	3.42564e-21	-0.814771	0.7	0.899	6.3227e-17	Downregulated	Down in Both
4.7431e-10	-0.54372	0.491	0.637	8.75434e-06	Downregulated	Cldnd1	2.08268e-06	-0.504129	0.484	0.637	0.0384401	Downregulated	Down in Both
5.09737e-10	-1.00315	0.204	0.333	9.40822e-06	Downregulated	Arhgap23	5.69012e-13	-1.56919	0.138	0.333	1.05023e-08	Downregulated	Down in Both
5.10478e-10	-1.08747	0.172	0.301	9.42189e-06	Downregulated	Cblb	3.45041e-07	-1.18716	0.161	0.301	0.00636843	Downregulated	Down in Both
6.10034e-10	-0.32582	0.979	0.988	1.12594e-05	Downregulated	Sfr1	1.76312e-20	-0.632358	0.954	0.988	3.25419e-16	Downregulated	Down in Both
6.21846e-10	-0.83502	0.234	0.373	1.14774e-05	Downregulated	Src	9.97252e-12	-1.23607	0.174	0.373	1.84063e-07	Downregulated	Down in Both
6.72858e-10	-0.75815	0.349	0.499	1.24189e-05	Downregulated	Mical2	9.9413e-14	-1.33768	0.285	0.499	1.83487e-09	Downregulated	Down in Both
6.87801e-10	-0.566868	0.375	0.533	1.26947e-05	Downregulated	Rab22a	4.93455e-13	-0.943739	0.3	0.533	9.1077e-09	Downregulated	Down in Both
1.03223e-09	-0.757312	0.236	0.378	1.90519e-05	Downregulated	Trim13	1.13246e-11	-1.29103	0.184	0.378	2.09018e-07	Downregulated	Down in Both
1.07906e-09	-0.83303	0.212	0.346	1.99162e-05	Downregulated	Fnip2	5.27292e-11	-1.29813	0.161	0.346	9.73222e-07	Downregulated	Down in Both
1.16165e-09	-0.8522	0.246	0.38	2.14405e-05	Downregulated	Atp8a1	4.90132e-10	-1.16078	0.201	0.38	9.04636e-06	Downregulated	Down in Both
1.17822e-09	-0.936986	0.14	0.262	2.17465e-05	Downregulated	Maml1	1.38917e-11	-1.50616	0.09	0.262	2.56399e-07	Downregulated	Down in Both
1.21616e-09	-0.268991	0.956	0.988	2.24467e-05	Downregulated	Csnk1a1	6.60608e-24	-0.598348	0.912	0.988	1.21928e-19	Downregulated	Down in Both
1.4924e-09	-0.603787	0.422	0.563	2.75453e-05	Downregulated	Ehd1	1.00107e-14	-1.00266	0.321	0.563	1.84768e-10	Downregulated	Down in Both
1.52418e-09	-0.63841	0.844	0.884	2.81319e-05	Downregulated	Tpm1	1.9856e-29	-1.38586	0.698	0.884	3.66483e-25	Downregulated	Down in Both
1.57557e-09	-0.465626	0.688	0.805	2.90802e-05	Downregulated	Srsf11	1.23535e-10	-0.614579	0.623	0.805	2.28009e-06	Downregulated	Down in Both
1.61802e-09	-0.68666	0.337	0.481	2.98637e-05	Downregulated	Cmip	2.06381e-13	-1.14112	0.258	0.481	3.80917e-09	Downregulated	Down in Both
1.68272e-09	-0.532856	0.495	0.627	3.10579e-05	Downregulated	Hexim1	3.71733e-07	-0.544887	0.465	0.627	0.00686107	Downregulated	Down in Both
1.74652e-09	-0.415147	0.715	0.832	3.22355e-05	Downregulated	Stim1	1.58747e-09	-0.52323	0.694	0.832	2.92999e-05	Downregulated	Down in Both
1.83676e-09	-0.574949	0.478	0.625	3.3901e-05	Downregulated	Map3k2	1.81368e-11	-0.819483	0.411	0.625	3.3475e-07	Downregulated	Down in Both
1.86847e-09	-0.799347	0.21	0.346	3.44863e-05	Downregulated	Cttnbp2nl	1.41606e-12	-1.36298	0.145	0.346	2.61363e-08	Downregulated	Down in Both
1.966e-09	-0.412443	0.684	0.805	3.62866e-05	Downregulated	Sik1	3.42301e-10	-0.5479	0.623	0.805	6.31785e-06	Downregulated	Down in Both
2.03749e-09	-0.474001	0.496	0.647	3.76059e-05	Downregulated	Cd109	5.10818e-08	-0.576904	0.482	0.647	0.000942816	Downregulated	Down in Both
2.12798e-09	-0.510872	0.429	0.588	3.92761e-05	Downregulated	Mex3c	8.2104e-13	-0.797423	0.361	0.588	1.51539e-08	Downregulated	Down in Both
2.19238e-09	-0.47886	0.755	0.835	4.04647e-05	Downregulated	Lrrfip1	5.98404e-18	-0.884206	0.671	0.835	1.10447e-13	Downregulated	Down in Both
2.55543e-09	-0.649515	0.341	0.489	4.71657e-05	Downregulated	Reep3	3.32904e-07	-0.677577	0.321	0.489	0.00614441	Downregulated	Down in Both
2.65884e-09	-0.581412	0.455	0.583	4.90742e-05	Downregulated	Msi2	3.52304e-08	-0.652264	0.421	0.583	0.000650247	Downregulated	Down in Both
2.68657e-09	-0.683266	0.36	0.501	4.9586e-05	Downregulated	Kif1b	9.12597e-07	-0.667474	0.344	0.501	0.0168438	Downregulated	Down in Both
3.08609e-09	-0.971751	0.231	0.36	5.69599e-05	Downregulated	Homer1	1.67687e-09	-1.28599	0.191	0.36	3.095e-05	Downregulated	Down in Both
3.11767e-09	-0.455022	0.596	0.738	5.75428e-05	Downregulated	Cul1	2.19805e-14	-0.819919	0.52	0.738	4.05695e-10	Downregulated	Down in Both
3.37396e-09	-0.596695	0.497	0.635	6.22731e-05	Downregulated	Picalm	9.46933e-12	-0.909417	0.436	0.635	1.74775e-07	Downregulated	Down in Both
3.44521e-09	-0.313799	0.994	0.995	6.35882e-05	Downregulated	Ifrd1	2.83576e-46	-1.20193	0.977	0.995	5.23395e-42	Downregulated	Down in Both
3.48731e-09	-0.429678	0.58	0.716	6.43653e-05	Downregulated	Zfp326	3.25401e-19	-0.96542	0.461	0.716	6.00593e-15	Downregulated	Down in Both
4.19704e-09	-0.658923	0.461	0.573	7.74648e-05	Downregulated	Ranbp9	8.11272e-16	-1.13996	0.331	0.573	1.49736e-11	Downregulated	Down in Both
4.36848e-09	-0.736021	0.302	0.437	8.06291e-05	Downregulated	N4bp2	4.23526e-07	-0.859504	0.289	0.437	0.00781701	Downregulated	Down in Both
4.42123e-09	-0.398614	0.702	0.815	8.16026e-05	Downregulated	Maff	3.56419e-08	-0.445976	0.681	0.815	0.000657842	Downregulated	Down in Both
4.67972e-09	-0.251259	1	1	8.63736e-05	Downregulated	Dsp	8.43793e-25	-0.549802	1	1	1.55739e-20	Downregulated	Down in Both
5.01922e-09	-0.835579	0.255	0.385	9.26397e-05	Downregulated	Raph1	5.44967e-12	-1.18716	0.182	0.385	1.00585e-07	Downregulated	Down in Both
5.34315e-09	-1.30194	0.195	0.311	9.86185e-05	Downregulated	Cpa4	1.39467e-12	-2.00236	0.126	0.311	2.57415e-08	Downregulated	Down in Both
5.38992e-09	-0.742846	0.328	0.462	9.94817e-05	Downregulated	Fam135a	1.3997e-17	-1.53278	0.208	0.462	2.58343e-13	Downregulated	Down in Both
5.78192e-09	-0.648417	0.212	0.348	0.000106717	Downregulated	Cers4	1.3536e-07	-0.903023	0.193	0.348	0.00249835	Downregulated	Down in Both
5.86756e-09	-0.377202	0.843	0.911	0.000108298	Downregulated	Tuba4a	1.22246e-09	-0.496832	0.824	0.911	2.2563e-05	Downregulated	Down in Both
6.496e-09	-0.549266	0.434	0.585	0.000119897	Downregulated	Ppp1r15b	2.49521e-13	-0.962566	0.348	0.585	4.60541e-09	Downregulated	Down in Both
6.61796e-09	-0.598365	0.432	0.563	0.000122148	Downregulated	Zfr	8.10515e-11	-0.848586	0.365	0.563	1.49597e-06	Downregulated	Down in Both
7.09491e-09	-0.513651	0.524	0.644	0.000130951	Downregulated	Ppm1a	9.49395e-10	-0.667784	0.463	0.644	1.7523e-05	Downregulated	Down in Both
8.98774e-09	-0.650489	0.259	0.4	0.000165887	Downregulated	Lemd3	1.28217e-10	-0.965978	0.197	0.4	2.3665e-06	Downregulated	Down in Both
1.04395e-08	-0.859364	0.304	0.437	0.000192682	Downregulated	Txnrd1	1.85037e-19	-1.90152	0.174	0.437	3.41523e-15	Downregulated	Down in Both
1.16166e-08	-0.466343	0.524	0.659	0.000214408	Downregulated	Eif6	1.53369e-06	-0.505183	0.495	0.659	0.0283073	Downregulated	Down in Both
1.27989e-08	-0.569118	0.4	0.541	0.00023623	Downregulated	Tbl1x	2.66613e-09	-0.767969	0.361	0.541	4.92088e-05	Downregulated	Down in Both
1.30043e-08	-0.700518	0.291	0.422	0.00024002	Downregulated	Fndc3b	2.97967e-08	-0.89318	0.258	0.422	0.000549957	Downregulated	Down in Both
1.44398e-08	-0.45339	0.643	0.758	0.000266515	Downregulated	Coq10b	4.12449e-08	-0.518244	0.579	0.758	0.000761257	Downregulated	Down in Both
1.47038e-08	-0.49513	0.604	0.714	0.000271388	Downregulated	Atl2	1.8154e-16	-0.935619	0.472	0.714	3.35068e-12	Downregulated	Down in Both
1.57559e-08	-0.373821	0.675	0.778	0.000290806	Downregulated	Ahcyl2	8.6048e-16	-0.789919	0.602	0.778	1.58819e-11	Downregulated	Down in Both
1.60882e-08	-1.5024	0.048	0.121	0.00029694	Downregulated	Srxn1	1.36513e-07	-2.17467	0.029	0.121	0.00251963	Downregulated	Down in Both
1.61013e-08	-0.560351	0.652	0.741	0.000297181	Downregulated	Creb5	3.69258e-11	-0.825979	0.597	0.741	6.8154e-07	Downregulated	Down in Both
1.62439e-08	-0.527452	0.49	0.62	0.000299814	Downregulated	Eif4g1	1.02655e-07	-0.534149	0.438	0.62	0.00189471	Downregulated	Down in Both
1.69842e-08	-0.527833	0.438	0.575	0.000313477	Downregulated	Vps4b	7.08639e-09	-0.711226	0.4	0.575	0.000130793	Downregulated	Down in Both
1.70576e-08	-0.6051	0.482	0.615	0.000314832	Downregulated	Itpkc	4.76552e-08	-0.743984	0.434	0.615	0.000879572	Downregulated	Down in Both
1.97101e-08	-0.450174	0.909	0.936	0.000363789	Downregulated	Anxa1	3.83293e-11	-0.600525	0.878	0.936	7.07443e-07	Downregulated	Down in Both
2.00326e-08	-0.352792	0.924	0.963	0.000369742	Downregulated	Epcam	5.29438e-25	-0.871225	0.872	0.963	9.77184e-21	Downregulated	Down in Both
2.01514e-08	-0.390379	0.781	0.869	0.000371935	Downregulated	Rbm25	2.93762e-08	-0.482133	0.767	0.869	0.000542197	Downregulated	Down in Both
2.28033e-08	-0.393422	0.69	0.82	0.00042088	Downregulated	Arid5a	7.98376e-17	-0.785083	0.577	0.82	1.47356e-12	Downregulated	Down in Both
2.64532e-08	-0.674868	0.375	0.506	0.000488248	Downregulated	Rasa2	1.31017e-12	-1.1853	0.296	0.506	2.41819e-08	Downregulated	Down in Both
2.85815e-08	-0.685585	0.32	0.442	0.000527528	Downregulated	Furin	3.68789e-12	-1.16541	0.241	0.442	6.80673e-08	Downregulated	Down in Both
2.9753e-08	-0.568154	0.543	0.649	0.000549151	Downregulated	Aff1	2.5272e-17	-1.11093	0.413	0.649	4.66446e-13	Downregulated	Down in Both
3.04254e-08	-0.773361	0.205	0.328	0.000561562	Downregulated	Phrf1	1.31658e-07	-0.865699	0.174	0.328	0.00243001	Downregulated	Down in Both
3.39822e-08	-0.54058	0.434	0.57	0.000627209	Downregulated	Cab39	3.34676e-11	-0.833205	0.354	0.57	6.17712e-07	Downregulated	Down in Both
3.78342e-08	-0.454554	0.691	0.763	0.000698306	Downregulated	Capns1	3.65226e-08	-0.594427	0.654	0.763	0.000674098	Downregulated	Down in Both
3.78485e-08	-0.503869	0.412	0.553	0.00069857	Downregulated	Sbds	8.18587e-09	-0.725452	0.373	0.553	0.000151087	Downregulated	Down in Both
4.09326e-08	-0.45754	0.556	0.694	0.000755493	Downregulated	Fam167a	3.40668e-12	-0.750641	0.459	0.694	6.2877e-08	Downregulated	Down in Both
4.09855e-08	-0.418867	0.671	0.785	0.000756469	Downregulated	Nipbl	3.81335e-13	-0.700619	0.589	0.785	7.0383e-09	Downregulated	Down in Both
4.1477e-08	-0.661965	0.326	0.452	0.000765541	Downregulated	Epc1	2.21014e-08	-0.863649	0.287	0.452	0.000407926	Downregulated	Down in Both
4.17461e-08	-0.565452	0.466	0.58	0.000770508	Downregulated	Pttg1ip	6.7531e-15	-1.16462	0.358	0.58	1.24642e-10	Downregulated	Down in Both
4.35768e-08	-0.571012	0.449	0.578	0.000804298	Downregulated	Wwtr1	1.24403e-15	-1.11796	0.321	0.578	2.29611e-11	Downregulated	Down in Both
4.64182e-08	-0.456392	0.683	0.765	0.000856741	Downregulated	Tpm4	3.42036e-08	-0.599604	0.623	0.765	0.000631296	Downregulated	Down in Both
5.10533e-08	-0.548164	0.599	0.701	0.000942292	Downregulated	Cxadr	8.61648e-11	-0.784176	0.514	0.701	1.59034e-06	Downregulated	Down in Both
6.53681e-08	-0.865677	0.226	0.341	0.0012065	Downregulated	Sgms1	1.52668e-06	-0.951764	0.205	0.341	0.028178	Downregulated	Down in Both
7.47212e-08	-0.289942	0.873	0.941	0.00137913	Downregulated	Mcl1	9.72645e-13	-0.527084	0.841	0.941	1.79521e-08	Downregulated	Down in Both
7.67414e-08	-0.612946	0.435	0.583	0.00141642	Downregulated	Plet1	6.5033e-15	-1.45266	0.35	0.583	1.20031e-10	Downregulated	Down in Both
7.87347e-08	-0.350953	0.708	0.812	0.00145321	Downregulated	Ddr1	7.4885e-08	-0.4693	0.709	0.812	0.00138215	Downregulated	Down in Both
8.61184e-08	-0.707004	0.279	0.402	0.00158949	Downregulated	Lmbrd1	2.01204e-09	-0.948265	0.222	0.402	3.71362e-05	Downregulated	Down in Both
8.87949e-08	-0.583518	0.471	0.588	0.00163889	Downregulated	Tnrc6b	1.1004e-07	-0.681127	0.415	0.588	0.00203101	Downregulated	Down in Both
9.18361e-08	-0.58732	0.292	0.422	0.00169502	Downregulated	AI837181	4.08164e-09	-0.949284	0.247	0.422	7.53348e-05	Downregulated	Down in Both
9.40714e-08	-0.978841	0.109	0.205	0.00173628	Downregulated	Zfp954	5.70747e-10	-1.73357	0.065	0.205	1.05343e-05	Downregulated	Down in Both
1.08976e-07	-0.552962	0.335	0.472	0.00201137	Downregulated	Fam13b	7.20382e-10	-0.938387	0.283	0.472	1.32961e-05	Downregulated	Down in Both
1.12636e-07	-0.466287	0.455	0.59	0.00207893	Downregulated	Snrnp48	1.30463e-06	-0.554636	0.438	0.59	0.0240795	Downregulated	Down in Both
1.4295e-07	-1.32341	0.054	0.126	0.00263843	Downregulated	Eid3	4.93054e-07	-1.94234	0.036	0.126	0.0091003	Downregulated	Down in Both
1.71886e-07	-0.526034	0.395	0.521	0.0031725	Downregulated	Ndfip2	1.62425e-07	-0.710439	0.358	0.521	0.00299788	Downregulated	Down in Both
1.71904e-07	-0.475238	0.304	0.444	0.00317283	Downregulated	Wdr47	6.64626e-11	-0.947636	0.239	0.444	1.2267e-06	Downregulated	Down in Both
1.7892e-07	-0.602046	0.344	0.462	0.00330233	Downregulated	Exoc5	3.59022e-09	-0.846121	0.283	0.462	6.62647e-05	Downregulated	Down in Both
1.98488e-07	-0.563947	0.4	0.519	0.00366349	Downregulated	Kpna1	3.55888e-11	-0.900072	0.31	0.519	6.56863e-07	Downregulated	Down in Both
1.98671e-07	-0.490219	0.443	0.568	0.00366687	Downregulated	Sgk3	9.48142e-09	-0.631791	0.398	0.568	0.000174999	Downregulated	Down in Both
2.12086e-07	-0.475111	0.533	0.652	0.00391447	Downregulated	Pdcd6ip	2.80412e-07	-0.53246	0.478	0.652	0.00517557	Downregulated	Down in Both
2.21582e-07	-0.56256	0.379	0.504	0.00408974	Downregulated	Pcdh7	5.18161e-10	-0.82103	0.298	0.504	9.56371e-06	Downregulated	Down in Both
2.25527e-07	-0.313054	0.64	0.765	0.00416256	Downregulated	Peli2	3.16501e-10	-0.515328	0.539	0.765	5.84167e-06	Downregulated	Down in Both
2.28154e-07	-0.431282	0.544	0.667	0.00421105	Downregulated	Trip12	9.62387e-14	-0.833077	0.432	0.667	1.77628e-09	Downregulated	Down in Both
2.52784e-07	-0.975917	0.114	0.207	0.00466563	Downregulated	Tbc1d2	6.13467e-09	-1.51618	0.073	0.207	0.000113228	Downregulated	Down in Both
2.64319e-07	-0.470949	0.654	0.733	0.00487854	Downregulated	Chd2	1.54471e-16	-0.993161	0.541	0.733	2.85107e-12	Downregulated	Down in Both
2.73332e-07	-0.540817	0.372	0.494	0.0050449	Downregulated	Wdr33	1.15305e-07	-0.677699	0.323	0.494	0.00212818	Downregulated	Down in Both
2.84932e-07	-0.360522	0.61	0.726	0.00525898	Downregulated	Anxa7	1.1074e-06	-0.444654	0.558	0.726	0.0204394	Downregulated	Down in Both
2.9421e-07	-0.576657	0.372	0.494	0.00543024	Downregulated	Siah2	2.7223e-16	-1.36691	0.252	0.494	5.02455e-12	Downregulated	Down in Both
3.0682e-07	-0.456986	0.457	0.588	0.00566298	Downregulated	Sde2	5.5086e-12	-0.806603	0.354	0.588	1.01672e-07	Downregulated	Down in Both
3.0891e-07	-0.482289	0.455	0.575	0.00570156	Downregulated	Ypel5	1.80721e-14	-1.12376	0.354	0.575	3.33557e-10	Downregulated	Down in Both
3.22642e-07	-0.610025	0.313	0.437	0.005955	Downregulated	Jmy	1.41968e-11	-1.13317	0.233	0.437	2.62031e-07	Downregulated	Down in Both
3.3602e-07	-0.754703	0.206	0.316	0.00620192	Downregulated	Vcpip1	3.46604e-08	-1.11742	0.164	0.316	0.000639728	Downregulated	Down in Both
3.40244e-07	-0.579506	0.417	0.533	0.00627989	Downregulated	Tmem43	2.32017e-08	-0.779627	0.358	0.533	0.000428234	Downregulated	Down in Both
3.41069e-07	-0.441738	0.501	0.637	0.00629512	Downregulated	Prkx	1.24091e-14	-0.952868	0.384	0.637	2.29034e-10	Downregulated	Down in Both
3.47682e-07	-0.29122	0.866	0.951	0.00641716	Downregulated	Csde1	2.58675e-07	-0.357212	0.811	0.951	0.00477437	Downregulated	Down in Both
3.51992e-07	-0.51934	0.481	0.595	0.00649671	Downregulated	Atp2b4	7.56993e-16	-1.06579	0.344	0.595	1.39718e-11	Downregulated	Down in Both
3.60149e-07	-0.362869	0.665	0.76	0.00664726	Downregulated	Efna5	3.09281e-08	-0.496934	0.6	0.76	0.00057084	Downregulated	Down in Both
4.21857e-07	-0.745674	0.252	0.36	0.00778622	Downregulated	Cnksr1	1.14766e-07	-0.998817	0.212	0.36	0.00211824	Downregulated	Down in Both
4.43535e-07	-0.350318	0.808	0.899	0.00818632	Downregulated	Kdm6b	3.02144e-25	-0.957857	0.648	0.899	5.57667e-21	Downregulated	Down in Both
4.51995e-07	-0.373109	0.756	0.849	0.00834247	Downregulated	Ddx6	3.61546e-10	-0.575587	0.683	0.849	6.67306e-06	Downregulated	Down in Both
4.63137e-07	-0.968244	0.159	0.259	0.00854812	Downregulated	Nt5dc3	2.2261e-07	-1.26623	0.126	0.259	0.00410872	Downregulated	Down in Both
4.72282e-07	-0.849761	0.207	0.311	0.00871691	Downregulated	Etl4	5.29577e-07	-1.0024	0.174	0.311	0.0097744	Downregulated	Down in Both
4.94305e-07	-0.843865	0.239	0.346	0.00912338	Downregulated	Tmcc3	1.11178e-13	-1.58002	0.138	0.346	2.05201e-09	Downregulated	Down in Both
5.11358e-07	-0.728297	0.217	0.328	0.00943814	Downregulated	Wipf2	1.33148e-08	-1.05164	0.168	0.328	0.000245751	Downregulated	Down in Both
5.11754e-07	-0.644871	0.246	0.36	0.00944544	Downregulated	Sun2	1.41031e-06	-0.788115	0.22	0.36	0.0260301	Downregulated	Down in Both
5.15136e-07	-0.303591	1	1	0.00950787	Downregulated	Sdc4	1.55473e-21	-0.615909	1	1	2.86956e-17	Downregulated	Down in Both
5.60557e-07	-0.63587	0.458	0.57	0.0103462	Downregulated	Rel	2.1024e-16	-1.31117	0.321	0.57	3.88039e-12	Downregulated	Down in Both
6.02004e-07	-0.601009	0.275	0.39	0.0111112	Downregulated	Kdm3a	8.56543e-11	-1.14464	0.201	0.39	1.58092e-06	Downregulated	Down in Both
6.79079e-07	-0.750849	0.195	0.301	0.0125338	Downregulated	Dennd4a	1.38321e-10	-1.38713	0.13	0.301	2.55299e-06	Downregulated	Down in Both
7.33314e-07	-0.608003	0.308	0.427	0.0135348	Downregulated	Pom121	3.25315e-07	-0.804728	0.27	0.427	0.00600433	Downregulated	Down in Both
7.74345e-07	-0.724027	0.303	0.42	0.0142921	Downregulated	Trp53inp1	2.43519e-06	-0.850009	0.275	0.42	0.0449463	Downregulated	Down in Both
7.92713e-07	-0.410557	0.522	0.649	0.0146311	Downregulated	Utrn	2.70135e-08	-0.598637	0.461	0.649	0.000498588	Downregulated	Down in Both
8.27173e-07	-0.606411	0.553	0.654	0.0152671	Downregulated	4930523C07Rik	1.28964e-09	-0.911079	0.495	0.654	2.38028e-05	Downregulated	Down in Both
8.82599e-07	-0.356972	0.586	0.726	0.0162901	Downregulated	Chic2	1.40741e-15	-0.836282	0.465	0.726	2.59765e-11	Downregulated	Down in Both
9.13072e-07	-0.334006	0.66	0.768	0.0168526	Downregulated	Btbd7	3.71785e-10	-0.561752	0.574	0.768	6.86203e-06	Downregulated	Down in Both
9.50085e-07	-0.34349	0.695	0.8	0.0175357	Downregulated	Rap1b	1.7846e-10	-0.564948	0.606	0.8	3.29383e-06	Downregulated	Down in Both
9.56675e-07	-0.45959	0.489	0.605	0.0176573	Downregulated	Sdk2	1.8303e-07	-0.591651	0.449	0.605	0.00337819	Downregulated	Down in Both
9.8486e-07	-0.558247	0.35	0.472	0.0181776	Downregulated	Mon2	8.09729e-09	-0.772381	0.283	0.472	0.000149452	Downregulated	Down in Both
9.97885e-07	-0.608194	0.594	0.686	0.018418	Downregulated	Avpi1	5.07554e-08	-0.741354	0.528	0.686	0.000936792	Downregulated	Down in Both
1.02596e-06	-0.576787	0.368	0.489	0.0189361	Downregulated	Tet3	1.17105e-08	-0.892509	0.312	0.489	0.000216141	Downregulated	Down in Both
1.04478e-06	-0.816644	0.143	0.24	0.0192834	Downregulated	Cpeb2	4.14663e-12	-1.83123	0.073	0.24	7.65344e-08	Downregulated	Down in Both
1.06787e-06	-0.431812	0.458	0.57	0.0197096	Downregulated	Tln1	1.53949e-08	-0.701554	0.4	0.57	0.000284144	Downregulated	Down in Both
1.0701e-06	-0.39239	0.531	0.652	0.0197508	Downregulated	Sltm	5.66539e-08	-0.564489	0.476	0.652	0.00104566	Downregulated	Down in Both
1.40132e-06	-0.405582	0.625	0.723	0.0258641	Downregulated	Strn3	1.48798e-14	-0.848914	0.516	0.723	2.74637e-10	Downregulated	Down in Both
1.49908e-06	-1.12581	0.105	0.188	0.0276685	Downregulated	1500015A07Rik	1.70871e-06	-1.49659	0.082	0.188	0.0315376	Downregulated	Down in Both
1.55566e-06	-0.46328	0.472	0.59	0.0287128	Downregulated	Mpp5	6.93021e-23	-1.50485	0.296	0.59	1.27911e-18	Downregulated	Down in Both
1.55599e-06	-0.344724	0.701	0.78	0.028719	Downregulated	Pbx1	2.00286e-06	-0.462135	0.692	0.78	0.0369668	Downregulated	Down in Both
1.66594e-06	-0.847206	0.097	0.18	0.0307482	Downregulated	Col1a1	1.08029e-07	-1.58184	0.065	0.18	0.00199389	Downregulated	Down in Both
1.7019e-06	-0.329124	0.643	0.773	0.031412	Downregulated	Sema3c	3.99158e-10	-0.565205	0.574	0.773	7.36725e-06	Downregulated	Down in Both
1.82036e-06	-0.731242	0.547	0.64	0.0335983	Downregulated	Ugdh	2.98952e-15	-1.42221	0.417	0.64	5.51777e-11	Downregulated	Down in Both
1.87558e-06	-0.622842	0.274	0.383	0.0346176	Downregulated	Cyth3	2.35423e-08	-0.950837	0.218	0.383	0.00043452	Downregulated	Down in Both
1.96746e-06	-0.450331	0.576	0.662	0.0363135	Downregulated	Sema3e	1.20101e-12	-0.881055	0.461	0.662	2.21671e-08	Downregulated	Down in Both
2.06973e-06	-0.377843	0.585	0.694	0.0382009	Downregulated	Rb1cc1	4.78958e-10	-0.684657	0.509	0.694	8.84013e-06	Downregulated	Down in Both
2.14643e-06	-0.574236	0.267	0.38	0.0396167	Downregulated	Phpt1	4.33096e-22	-2.00448	0.109	0.38	7.99365e-18	Downregulated	Down in Both
2.15267e-06	-0.722336	0.206	0.309	0.0397319	Downregulated	Rhog	1.88496e-10	-1.38046	0.136	0.309	3.47906e-06	Downregulated	Down in Both
2.25027e-06	-0.410557	0.645	0.743	0.0415333	Downregulated	Smg1	2.67945e-14	-0.856949	0.539	0.743	4.94547e-10	Downregulated	Down in Both
2.25027e-06	-0.483185	0.376	0.491	0.0415333	Downregulated	Ubr4	1.32336e-06	-0.630208	0.346	0.491	0.0244253	Downregulated	Down in Both
2.28527e-06	-0.455143	0.427	0.541	0.0421792	Downregulated	Ankhd1	4.14234e-09	-0.715735	0.346	0.541	7.64552e-05	Downregulated	Down in Both
2.28922e-06	-0.278631	0.993	0.993	0.0422522	Downregulated	Emp1	2.59377e-11	-0.463659	0.994	0.993	4.78732e-07	Downregulated	Down in Both
2.43661e-06	-0.45764	0.425	0.533	0.0449725	Downregulated	Usp47	2.26711e-06	-0.60113	0.386	0.533	0.041844	Downregulated	Down in Both
2.64089e-06	-0.354371	0.465	0.595	0.048743	Downregulated	Elf2	2.00068e-13	-0.900883	0.371	0.595	3.69266e-09	Downregulated	Down in Both
2.70224e-06	-0.418568	0.463	0.578	0.0498752	Downregulated	Gspt1	8.60769e-08	-0.633403	0.405	0.578	0.00158872	Downregulated	Down in Both
