# Supplementary material for: PIEZO1-mediated calcium signaling reinforces mechanical properties of hair follicle stem cells to promote quiescence
Source: Sci Adv. 2025 May 28;11(22):eadt2771. doi: 10.1126/sciadv.adt2771 (PMC12118625; doi:10.1126/sciadv.adt2771)
Supplement: Supplementary file 3 — Movies S1 to S10 [file sciadv.adt2771_movies_s1_to_s10.zip]

Archive with 10 entries (10 files):
- adt2771_movie_s1.mp4
- adt2771_movie_s2.mp4
- adt2771_movie_s3.mp4
- adt2771_movie_s4.mp4
- adt2771_movie_s5.mp4
- adt2771_movie_s6.mp4
- adt2771_movie_s7.mp4
- adt2771_movie_s8.mp4
- adt2771_movie_s9.mp4
- adt2771_movie_s10.mp4
